# Supplementary material for: Characterization of Rotavirus Strains Responsible for Breakthrough Diarrheal Diseases among Zambian Children Using Whole Genome Sequencing
Source: Vaccines (Basel). 2023 Nov 26;11(12):1759. doi: 10.3390/vaccines11121759 (PMC10748035; doi:10.3390/vaccines11121759)
Supplement: Supplementary file 1 [file vaccines-11-01759-s001.zip]

Archive with 2 entries (2 files):
- Supplementary Data.xls
- Supplementary Figures .pdf
