# Supplementary material for: Characterization of Rotavirus Strains Responsible for Breakthrough Diarrheal Diseases among Zambian Children Using Whole Genome Sequencing
Source: Vaccines (Basel). 2023 Nov 26;11(12):1759. doi: 10.3390/vaccines11121759 (PMC10748035; doi:10.3390/vaccines11121759)
Supplement: Supplementary file 1 [file vaccines-11-01759-s001.zip › Supplementary Data.xls]

## Sheet: DATA S1 VP7_G1_G12_NT
	JN849114.1/RVA/Vaccine/USA/Rotarix-A41CB052A/1988/G1P1A[8]	KY616899.1/RVA/Human-wt/JPN/JP11786/2013/G1P[8]	MG571803.1/RVA/Human-wt/VEN/VME8A/2015/G1P[8]	MF469224.1/RVA/Human-lab/USA/Rotarix_SSCRTV_00092/2016/G1P[X]	ON855136.1/RVA/Human-wt/BEL/F10411/2018/G1P[8]	ON855134.1/RVA/Human-wt/BEL/F10069/2018/G1P[8]	ON855127.1/RVA/Human-wt/BEL/F09820/2017/G1P[8]	KC580617.1/RVA/Human-wt/USA/DC3828/1989/G1P[8]	HQ392415.1/RVA/Human-wt/BEL/BE00048/2009/G1P[8]	LC028930.1/RVA/Human/JPN/OSN9-Rx/2014/G1P[8]	ON855124.1/RVA/Human-wt/BEL/F09063/2017/G1P[8]	KC579492.1/RVA/Human-wt/USA/DC4347/1988/G1P[8]	MN478595.1/RVA/Human-wt/USA/3000371148/2015/G1P[8]	KC580519.1/RVA/Human-wt/USA/DC4084/1988/G1P[8]	RVA/Human-wt/ZMB/CIDRZ-RV2088/2020/G1P[4]	KC579514.1/RVA/Human-wt/USA/DC3669/1989/G1P[8]	MN549968.1/RVA/Human-wt/ITA/BS5e/2018/G1P[8]	MN549970.1/RVA/Human-wt/ITA/BS5g/2018/G1P[8]	MN549967.1/RVA/Human-wt/ITA/BS5d/2018/G1P[8]	MN549969.1/RVA/Human-wt/ITA/BS5f/2018/G1P[8]	KY616907.1/RVA/Human-wt/JPN/JP12729/2014/G1P[8]	JX027637.1/RVA/Human-wt/AUS/CK00051/2007/G1P[8]	KC769442.1/RVA/Human-wt/AUS/CK00073/2007/G1P[8]	KC769398.1/RVA/Human-wt/AUS/CK00068/2007/G1P[8]	KJ626529.1/RVA/Human-wt/PRY/404/1999/G1P[8]	JN258786.1/RVA/Human-wt/Bel/BE00052/1999/G1P[8]	KC580561.1/RVA/Human-wt/USA/DC5387/1991/G1P[8]	KC442919.1/RVA/Human-wt/USA/DC5362/1991/G1P[8]	KJ919912.1/RVA/Human-wt/HUN/ERN5611/2012/G1P[8]	KJ752031.1/RVA/Human-wt/ETH/MRC-DPRU1843/2009/G1P[8]	DQ377572.1/RVA/ITA/Human-wt/PA78/89/2006/G1P[8]	AB081793.1/RVA/Human-wt/JPN/strain-87Y1397/2009/G1P[8]	U26378.1/RVA/Human-wt/KOR/Kor-64/1996/G1P[8]	KT694944.1/RVA/Human-wt/USA/Wa/1974/G1P[8]	GU565057.1/RVA/Vaccine/USA/RotaTeq-WI79-9/1992/G1P7[5]	MN632903.1/RVA/Human-wt/RWA/UFS-NGS-MRC-DPRU442/2012/G1P[8]	MH171395.1/RVA/Human-wt/ESP/SS454877/2011/G1P[8]	DQ492674.1/RVA/Human-wt/BGD/Dhaka16/2003/G1P[8]	MZ027445.1/RVA/Human-wt/ZMB/UFS-NGS-MRC-DPRU13541/2016/G1P[8]	KJ752243.1/RVA/Human-wt/ZMB/MRC-DPRU1648/2009/G1P[8]	MG181496.1/RVA/Human-wt/MWI/BID110/2012/G1P[8]	KP752676.1/RVA/Human-wt/SWZ/MRC-DPRU4550/2010/G1P[8]	AB018697.1/RVA/Human-wt/JPN/AU19/1999/G1P[8]	L24164.1/RVA/Human-wt/ITA/10913/1994/G1	M92651.1/RVA/Bovine-wt/rotavirus/USA/1993/G1	M58290.1/RVA/Human-wt/strain-L26/JPN/2016/G12P[8]	EF672595.1/RVA/Human-wt/strain-L26/JPN/2008/G12P[8]	DQ204743.1/Pig-wt/IND/RU172/2002/G12P[7]	AB071404.1/RVA/Human-wt/Strain-T152/THA/2002/G12P[9]
JN849114.1/RVA/Vaccine/USA/Rotarix-A41CB052A/1988/G1P1A[8]		100	100	100	100	100	99.949	99.898	99.898	99.898	99.847	99.693	99.898	99.591	99.796	99.591	99.584	99.583	99.582	99.48	99.79	98.364	98.364	98.415	98.569	98.569	98.569	98.569	97.137	97.342	97.046	94.99	94.683	93.865	93.354	93.354	93.456	93.661	93.456	94.07	94.376	93.865	87.117	85.174	84.765	73.62	73.824	74.029	74.029
KY616899.1/RVA/Human-wt/JPN/JP11786/2013/G1P[8]	100		100	100	100	100	99.949	99.902	99.9	99.902	99.847	99.707	99.898	99.609	99.798	99.609	99.589	99.588	99.582	99.483	99.795	98.417	98.419	98.467	98.631	98.615	98.534	98.528	97.146	97.263	97.046	95.284	94.699	94.225	93.744	93.388	93.84	94.033	93.489	94.33	94.706	94.135	87.156	85.811	85.178	74.687	73.904	75.361	75.361
MG571803.1/RVA/Human-wt/VEN/VME8A/2015/G1P[8]	100	100		100	100	100	99.949	99.9	99.899	99.9	99.847	99.701	99.898	99.601	99.798	99.601	99.587	99.586	99.582	99.483	99.794	98.405	98.405	98.455	98.604	98.604	98.504	98.504	97.146	97.208	97.046	95.115	94.699	94.018	93.519	93.388	93.619	93.819	93.489	94.217	94.516	94.018	87.156	85.543	84.945	74.078	73.904	74.576	74.576
MF469224.1/RVA/Human-lab/USA/Rotarix_SSCRTV_00092/2016/G1P[X]	100	100	100		100	100	99.949	99.902	99.9	99.902	99.847	99.707	99.898	99.609	99.798	99.609	99.589	99.588	99.582	99.483	99.795	98.417	98.419	98.467	98.631	98.615	98.534	98.528	97.146	97.263	97.046	95.198	94.699	94.35	93.879	93.388	93.879	94.068	93.489	94.33	94.821	94.135	87.156	85.96	85.311	75.141	73.904	75.706	75.895
ON855136.1/RVA/Human-wt/BEL/F10411/2018/G1P[8]	100	100	100	100		100	99.949	99.898	99.898	99.898	99.847	99.694	99.898	99.592	99.796	99.592	99.584	99.583	99.582	99.48	99.791	98.369	98.369	98.42	98.573	98.573	98.573	98.573	97.146	97.35	97.046	95.005	94.699	93.884	93.374	93.374	93.476	93.68	93.476	94.088	94.393	93.884	87.156	85.219	84.811	73.7	73.904	74.108	74.108
ON855134.1/RVA/Human-wt/BEL/F10069/2018/G1P[8]	100	100	100	100	100		99.949	99.898	99.898	99.898	99.847	99.694	99.898	99.592	99.796	99.592	99.584	99.583	99.582	99.48	99.791	98.369	98.369	98.42	98.573	98.573	98.573	98.573	97.146	97.35	97.046	95.005	94.699	93.884	93.374	93.374	93.476	93.68	93.476	94.088	94.393	93.884	87.156	85.219	84.811	73.7	73.904	74.108	74.108
ON855127.1/RVA/Human-wt/BEL/F09820/2017/G1P[8]	99.949	99.949	99.949	99.949	99.949	99.949		99.847	99.847	99.847	99.796	99.643	99.847	99.541	99.745	99.541	99.532	99.531	99.53	99.428	99.738	98.316	98.316	98.367	98.52	98.52	98.52	98.52	97.092	97.296	96.99	94.949	94.643	93.827	93.316	93.316	93.418	93.622	93.418	94.031	94.337	93.827	87.092	85.153	84.745	73.622	73.827	74.031	74.031
KC580617.1/RVA/Human-wt/USA/DC3828/1989/G1P[8]	99.898	99.902	99.9	99.902	99.898	99.898	99.847		100	99.804	99.745	99.804	99.796	99.707	99.696	99.707	99.692	99.691	99.687	99.586	99.691	98.516	98.516	98.566	98.729	98.714	98.631	98.626	97.248	97.361	97.152	95.308	94.801	94.233	93.744	93.489	93.842	94.037	93.591	94.428	94.721	94.233	87.258	85.728	85.239	74.487	74.006	75.073	75.073
HQ392415.1/RVA/Human-wt/BEL/BE00048/2009/G1P[8]	99.898	99.9	99.899	99.9	99.898	99.898	99.847	100		99.8	99.745	99.8	99.796	99.701	99.696	99.701	99.692	99.691	99.687	99.586	99.688	98.503	98.503	98.553	98.703	98.703	98.603	98.603	97.248	97.305	97.152	95.21	94.801	94.112	93.613	93.489	93.713	93.912	93.591	94.311	94.611	94.112	87.258	85.529	85.13	74.251	74.006	74.651	74.651
LC028930.1/RVA/Human/JPN/OSN9-Rx/2014/G1P[8]	99.898	99.902	99.9	99.902	99.898	99.898	99.847	99.804	99.8		99.745	99.609	99.796	99.511	99.696	99.511	99.487	99.486	99.478	99.38	99.691	98.317	98.317	98.366	98.532	98.515	98.434	98.428	97.044	97.162	97.046	95.108	94.597	94.031	93.542	93.286	93.64	93.836	93.388	94.227	94.521	94.031	87.054	85.519	85.029	74.266	73.802	74.853	74.853
ON855124.1/RVA/Human-wt/BEL/F09063/2017/G1P[8]	99.847	99.847	99.847	99.847	99.847	99.847	99.796	99.745	99.745	99.745		99.541	99.745	99.439	99.643	99.439	99.428	99.427	99.425	99.324	99.738	98.216	98.216	98.267	98.42	98.42	98.42	98.42	96.993	97.197	96.888	94.954	94.648	93.731	93.221	93.221	93.323	93.527	93.323	93.935	94.241	93.731	87.105	85.066	84.76	73.649	73.853	74.057	73.955
KC579492.1/RVA/Human-wt/USA/DC4347/1988/G1P[8]	99.693	99.707	99.701	99.707	99.694	99.694	99.643	99.804	99.8	99.609	99.541		99.592	99.707	99.494	99.511	99.487	99.486	99.478	99.38	99.485	98.318	98.318	98.368	98.534	98.516	98.436	98.43	97.044	97.165	96.941	95.308	94.801	94.233	93.744	93.489	93.842	94.037	93.795	94.428	94.721	94.233	87.462	85.924	85.435	74.682	74.21	75.269	75.073
MN478595.1/RVA/Human-wt/USA/3000371148/2015/G1P[8]	99.898	99.898	99.898	99.898	99.898	99.898	99.847	99.796	99.796	99.796	99.745	99.592		99.49	99.694	99.49	99.48	99.479	99.478	99.376	99.686	98.267	98.267	98.318	98.471	98.471	98.471	98.471	97.044	97.248	96.941	94.903	94.597	93.782	93.272	93.272	93.374	93.578	93.374	93.986	94.292	93.782	87.156	85.321	84.913	73.802	74.006	74.21	74.21
KC580519.1/RVA/Human-wt/USA/DC4084/1988/G1P[8]	99.591	99.609	99.601	99.609	99.592	99.592	99.541	99.707	99.701	99.511	99.439	99.707	99.49		99.393	99.413	99.384	99.383	99.373	99.276	99.382	98.22	98.22	98.269	98.436	98.417	98.338	98.332	97.146	97.263	97.046	95.406	94.903	94.33	93.842	93.591	94.135	94.33	93.896	94.721	95.015	94.526	87.564	86.022	85.533	74.682	74.21	75.073	75.073
RVA/Human-wt/ZMB/CIDRZ-RV2088/2020/G1P[4]	99.796	99.798	99.798	99.798	99.796	99.796	99.745	99.696	99.696	99.696	99.643	99.494	99.694	99.393		99.393	99.584	99.583	99.582	99.48	99.585	98.178	98.178	98.229	98.381	98.381	98.279	98.279	96.942	97.065	97.046	94.838	94.597	93.725	93.219	93.184	93.32	93.522	93.286	93.927	94.231	93.725	86.952	85.121	84.717	73.684	73.802	74.089	74.089
KC579514.1/RVA/Human-wt/USA/DC3669/1989/G1P[8]	99.591	99.609	99.601	99.609	99.592	99.592	99.541	99.707	99.701	99.511	99.439	99.511	99.49	99.413	99.393		99.384	99.383	99.373	99.276	99.382	98.615	98.615	98.665	98.827	98.813	98.729	98.724	97.35	97.458	97.257	95.406	94.903	94.33	93.842	93.591	93.939	94.135	93.693	94.526	94.819	94.33	87.156	85.826	85.337	74.389	73.904	74.976	74.976
MN549968.1/RVA/Human-wt/ITA/BS5e/2018/G1P[8]	99.584	99.589	99.587	99.589	99.584	99.584	99.532	99.692	99.692	99.487	99.428	99.487	99.48	99.384	99.584	99.384		100	100	99.793	99.36	98.152	98.152	98.203	98.357	98.357	98.46	98.46	96.881	97.023	96.835	94.764	94.491	93.634	93.121	93.035	93.429	93.634	93.243	94.045	94.353	93.84	86.798	85.113	84.6	74.025	73.805	74.333	74.435
MN549970.1/RVA/Human-wt/ITA/BS5g/2018/G1P[8]	99.583	99.588	99.586	99.588	99.583	99.583	99.531	99.691	99.691	99.486	99.427	99.486	99.479	99.383	99.583	99.383	100		100	99.793	99.358	98.148	98.148	98.2	98.354	98.354	98.457	98.457	96.875	97.016	96.835	94.753	94.479	93.621	93.21	93.125	93.416	93.621	93.229	94.033	94.342	93.827	86.771	85.082	84.671	73.971	73.75	74.28	74.383
MN549967.1/RVA/Human-wt/ITA/BS5d/2018/G1P[8]	99.582	99.582	99.582	99.582	99.582	99.582	99.53	99.687	99.687	99.478	99.425	99.478	99.478	99.373	99.582	99.373	100	100		99.791	99.358	98.119	98.119	98.171	98.328	98.328	98.433	98.433	96.865	97.074	96.825	94.671	94.462	93.521	93.103	93.103	93.312	93.521	93.208	93.939	94.253	93.73	86.729	84.848	84.535	73.563	73.668	73.877	73.981
MN549969.1/RVA/Human-wt/ITA/BS5f/2018/G1P[8]	99.48	99.483	99.483	99.483	99.48	99.48	99.428	99.586	99.586	99.38	99.324	99.38	99.376	99.276	99.48	99.276	99.793	99.793	99.791		99.253	98.242	98.242	98.294	98.449	98.449	98.345	98.345	96.778	96.898	96.73	94.623	94.387	93.692	93.175	93.139	93.278	93.485	93.139	94.105	94.209	93.692	86.694	85.109	84.695	73.837	73.805	74.147	74.043
KY616907.1/RVA/Human-wt/JPN/JP12729/2014/G1P[8]	99.79	99.795	99.794	99.795	99.791	99.791	99.738	99.691	99.688	99.691	99.738	99.485	99.686	99.382	99.585	99.382	99.36	99.358	99.358	99.253		98.146	98.148	98.198	98.352	98.352	98.249	98.249	96.862	97.013	96.75	94.78	94.351	93.654	93.142	93.006	93.245	93.449	93.111	93.821	94.166	93.615	86.611	84.908	84.34	73.081	73.013	73.695	73.695
JX027637.1/RVA/Human-wt/AUS/CK00051/2007/G1P[8]	98.364	98.417	98.405	98.417	98.369	98.369	98.316	98.516	98.503	98.317	98.216	98.318	98.267	98.22	98.178	98.615	98.152	98.148	98.119	98.242	98.146		100	99.852	99.407	99.407	97.527	97.527	97.35	97.428	96.414	94.758	94.495	93.67	93.175	92.981	93.373	93.571	92.981	93.966	94.065	93.571	87.156	85.46	85.064	74.382	74.006	74.876	74.085
KC769442.1/RVA/Human-wt/AUS/CK00073/2007/G1P[8]	98.364	98.419	98.405	98.419	98.369	98.369	98.316	98.516	98.503	98.317	98.216	98.318	98.267	98.22	98.178	98.615	98.152	98.148	98.119	98.242	98.148	100		99.852	99.407	99.407	97.527	97.527	97.35	97.428	96.414	94.763	94.495	93.676	93.182	92.981	93.379	93.577	92.981	93.966	94.071	93.571	87.156	85.474	85.079	74.407	74.006	74.901	74.111
KC769398.1/RVA/Human-wt/AUS/CK00068/2007/G1P[8]	98.415	98.467	98.455	98.467	98.42	98.42	98.367	98.566	98.553	98.366	98.267	98.368	98.318	98.269	98.229	98.665	98.203	98.2	98.171	98.294	98.198	99.852	99.852		99.357	99.357	97.577	97.577	97.299	97.379	96.466	94.807	94.546	93.719	93.225	93.032	93.323	93.62	93.133	94.016	94.115	93.62	87.105	85.41	85.015	74.382	74.006	74.777	74.184
KJ626529.1/RVA/Human-wt/PRY/404/1999/G1P[8]	98.569	98.631	98.604	98.631	98.573	98.573	98.52	98.729	98.703	98.532	98.42	98.534	98.471	98.436	98.381	98.827	98.357	98.354	98.328	98.449	98.352	99.407	99.407	99.357		99.604	97.752	97.743	97.554	97.654	96.624	95.015	94.495	93.939	93.451	93.184	93.646	93.842	93.388	94.233	94.33	94.233	87.36	85.924	85.533	74.878	74.414	74.878	74.682
JN258786.1/RVA/Human-wt/Bel/BE00052/1999/G1P[8]	98.569	98.615	98.604	98.615	98.573	98.573	98.52	98.714	98.703	98.515	98.42	98.516	98.471	98.417	98.381	98.813	98.357	98.354	98.328	98.449	98.352	99.407	99.407	99.357	99.604		97.725	97.725	97.554	97.626	96.624	95.153	94.495	93.867	93.373	93.184	93.571	93.769	93.184	94.164	94.263	93.769	87.156	86.053	85.46	74.777	74.414	74.876	74.283
KC580561.1/RVA/Human-wt/USA/DC5387/1991/G1P[8]	98.569	98.534	98.504	98.534	98.573	98.573	98.52	98.631	98.603	98.434	98.42	98.436	98.471	98.338	98.279	98.729	98.46	98.457	98.433	98.345	98.249	97.527	97.527	97.577	97.752	97.725		100	96.942	96.97	97.152	95.112	94.699	93.548	93.06	92.879	93.451	93.646	93.286	94.037	94.33	93.842	86.748	85.728	85.239	73.803	73.293	74.194	74.389
KC442919.1/RVA/Human-wt/USA/DC5362/1991/G1P[8]	98.569	98.528	98.504	98.528	98.573	98.573	98.52	98.626	98.603	98.428	98.42	98.43	98.471	98.332	98.279	98.724	98.46	98.457	98.433	98.345	98.249	97.527	97.527	97.577	97.743	97.725	100		96.942	96.958	97.152	95.093	94.699	93.523	93.032	92.879	93.425	93.621	93.286	94.014	94.308	93.817	86.748	85.672	85.28	73.798	73.293	74.092	74.289
KJ919912.1/RVA/Human-wt/HUN/ERN5611/2012/G1P[8]	97.137	97.146	97.146	97.146	97.146	97.146	97.092	97.248	97.248	97.044	96.993	97.044	97.044	97.146	96.942	97.35	96.881	96.875	96.865	96.778	96.862	97.35	97.35	97.299	97.554	97.554	96.942	96.942		97.757	95.992	94.19	93.884	92.864	92.355	92.355	93.578	93.884	93.782	93.986	94.292	93.782	87.054	85.423	85.117	73.293	73.496	74.108	73.598
KJ752031.1/RVA/Human-wt/ETH/MRC-DPRU1843/2009/G1P[8]	97.342	97.263	97.208	97.263	97.35	97.35	97.296	97.361	97.305	97.162	97.197	97.165	97.248	97.263	97.065	97.458	97.023	97.016	97.074	96.898	97.013	97.428	97.428	97.379	97.654	97.626	96.97	96.958	97.757		96.414	94.624	94.292	93.157	92.669	92.574	93.451	93.646	93.184	93.842	94.135	93.646	87.36	85.826	85.239	74.389	74.006	74.78	74.291
DQ377572.1/RVA/ITA/Human-wt/PA78/89/2006/G1P[8]	97.046	97.046	97.046	97.046	97.046	97.046	96.99	97.152	97.152	97.046	96.888	96.941	96.941	97.046	97.046	97.257	96.835	96.835	96.825	96.73	96.75	96.414	96.414	96.466	96.624	96.624	97.152	97.152	95.992	96.414		96.835	96.414	94.62	94.198	94.198	93.776	93.987	93.565	93.882	94.198	93.671	87.131	85.338	84.916	72.89	72.996	73.207	72.996
AB081793.1/RVA/Human-wt/JPN/strain-87Y1397/2009/G1P[8]	94.99	95.284	95.115	95.198	95.005	95.005	94.949	95.308	95.21	95.108	94.954	95.308	94.903	95.406	94.838	95.406	94.764	94.753	94.671	94.623	94.78	94.758	94.763	94.807	95.015	95.153	95.112	95.093	94.19	94.624	96.835		99.083	93.503	93.032	92.675	92.75	92.938	92.675	92.962	93.126	92.766	87.054	85.864	85.593	74.482	73.394	75.33	74.859
U26378.1/RVA/Human-wt/KOR/Kor-64/1996/G1P[8]	94.683	94.699	94.699	94.699	94.699	94.699	94.643	94.801	94.801	94.597	94.648	94.801	94.597	94.903	94.597	94.903	94.491	94.479	94.462	94.387	94.351	94.495	94.495	94.546	94.495	94.495	94.699	94.699	93.884	94.292	96.414	99.083		92.966	92.661	92.661	91.947	92.151	92.355	92.355	92.457	92.151	87.156	84.811	84.608	73.496	73.7	74.006	73.089
KT694944.1/RVA/Human-wt/USA/Wa/1974/G1P[8]	93.865	94.225	94.018	94.35	93.884	93.884	93.827	94.233	94.112	94.031	93.731	94.233	93.782	94.33	93.725	94.33	93.634	93.621	93.521	93.692	93.654	93.67	93.676	93.719	93.939	93.867	93.548	93.523	92.864	93.157	94.62	93.503	92.966		99.341	99.288	92.185	92.373	91.658	91.789	92.185	91.593	86.85	85.005	84.934	75.141	73.904	75.989	76.083
GU565057.1/RVA/Vaccine/USA/RotaTeq-WI79-9/1992/G1P7[5]	93.354	93.744	93.519	93.879	93.374	93.374	93.316	93.744	93.613	93.542	93.221	93.744	93.272	93.842	93.219	93.842	93.121	93.21	93.103	93.175	93.142	93.175	93.182	93.225	93.451	93.373	93.06	93.032	92.355	92.669	94.198	93.032	92.661	99.341		100	91.714	91.902	91.15	91.3	91.714	91.105	86.748	84.718	84.652	75.424	74.21	76.271	76.365
MN632903.1/RVA/Human-wt/RWA/UFS-NGS-MRC-DPRU442/2012/G1P[8]	93.354	93.388	93.388	93.388	93.374	93.374	93.316	93.489	93.489	93.286	93.221	93.489	93.272	93.591	93.184	93.591	93.035	93.125	93.103	93.139	93.006	92.981	92.981	93.032	93.184	93.184	92.879	92.879	92.355	92.574	94.198	92.675	92.661	99.288	100		91.15	91.353	91.15	90.946	91.048	90.743	86.748	83.927	84.13	74.059	74.21	74.771	74.669
MH171395.1/RVA/Human-wt/ESP/SS454877/2011/G1P[8]	93.456	93.84	93.619	93.879	93.476	93.476	93.418	93.842	93.713	93.64	93.323	93.842	93.374	94.135	93.32	93.939	93.429	93.416	93.312	93.278	93.245	93.373	93.379	93.323	93.646	93.571	93.451	93.425	93.578	93.451	93.776	92.75	91.947	92.185	91.714	91.15		99.058	97.66	97.067	97.175	97.458	85.627	85.196	85.122	74.859	73.598	75.047	75.141
DQ492674.1/RVA/Human-wt/BGD/Dhaka16/2003/G1P[8]	93.661	94.033	93.819	94.068	93.68	93.68	93.622	94.037	93.912	93.836	93.527	94.037	93.578	94.33	93.522	94.135	93.634	93.621	93.521	93.485	93.449	93.571	93.577	93.62	93.842	93.769	93.646	93.621	93.884	93.646	93.987	92.938	92.151	92.373	91.902	91.353	99.058		97.864	97.458	97.552	97.849	86.035	85.578	85.311	75.235	74.006	75.424	75.33
MZ027445.1/RVA/Human-wt/ZMB/UFS-NGS-MRC-DPRU13541/2016/G1P[8]	93.456	93.489	93.489	93.489	93.476	93.476	93.418	93.591	93.591	93.388	93.323	93.795	93.374	93.896	93.286	93.693	93.243	93.229	93.208	93.139	93.111	92.981	92.981	93.133	93.388	93.184	93.286	93.286	93.782	93.184	93.565	92.675	92.355	91.658	91.15	91.15	97.66	97.864		96.846	96.948	97.05	85.627	84.334	84.232	74.364	74.414	73.957	74.669
KJ752243.1/RVA/Human-wt/ZMB/MRC-DPRU1648/2009/G1P[8]	94.07	94.33	94.217	94.33	94.088	94.088	94.031	94.428	94.311	94.227	93.935	94.428	93.986	94.721	93.927	94.526	94.045	94.033	93.939	94.105	93.821	93.966	93.966	94.016	94.233	94.164	94.037	94.014	93.986	93.842	93.882	92.962	92.355	91.789	91.3	90.946	97.067	97.458	96.846		99.316	98.24	85.321	85.728	85.337	74.682	74.108	74.682	74.487
MG181496.1/RVA/Human-wt/MWI/BID110/2012/G1P[8]	94.376	94.706	94.516	94.821	94.393	94.393	94.337	94.721	94.611	94.521	94.241	94.721	94.292	95.015	94.231	94.819	94.353	94.342	94.253	94.209	94.166	94.065	94.071	94.115	94.33	94.263	94.33	94.308	94.292	94.135	94.198	93.126	92.457	92.185	91.714	91.048	97.175	97.552	96.948	99.316		98.338	85.525	85.769	85.217	75.33	74.006	75.33	75.518
KP752676.1/RVA/Human-wt/SWZ/MRC-DPRU4550/2010/G1P[8]	93.865	94.135	94.018	94.135	93.884	93.884	93.827	94.233	94.112	94.031	93.731	94.233	93.782	94.526	93.725	94.33	93.84	93.827	93.73	93.692	93.615	93.571	93.571	93.62	94.233	93.769	93.842	93.817	93.782	93.646	93.671	92.766	92.151	91.593	91.105	90.743	97.458	97.849	97.05	98.24	98.338		85.117	85.337	84.946	75.171	74.618	74.487	74.78
AB018697.1/RVA/Human-wt/JPN/AU19/1999/G1P[8]	87.117	87.156	87.156	87.156	87.156	87.156	87.092	87.258	87.258	87.054	87.105	87.462	87.156	87.564	86.952	87.156	86.798	86.771	86.729	86.694	86.611	87.156	87.156	87.105	87.36	87.156	86.748	86.748	87.054	87.36	87.131	87.054	87.156	86.85	86.748	86.748	85.627	86.035	85.627	85.321	85.525	85.117		85.525	85.321	73.904	74.006	75.127	74.516
L24164.1/RVA/Human-wt/ITA/10913/1994/G1	85.174	85.811	85.543	85.96	85.219	85.219	85.153	85.728	85.529	85.519	85.066	85.924	85.321	86.022	85.121	85.826	85.113	85.082	84.848	85.109	84.908	85.46	85.474	85.41	85.924	86.053	85.728	85.672	85.423	85.826	85.338	85.864	84.811	85.005	84.718	83.927	85.196	85.578	84.334	85.728	85.769	85.337	85.525		95.989	73.448	72.579	73.926	73.543
M92651.1/RVA/Bovine-wt/rotavirus/USA/1993/G1	84.765	85.178	84.945	85.311	84.811	84.811	84.745	85.239	85.13	85.029	84.76	85.435	84.913	85.533	84.717	85.337	84.6	84.671	84.535	84.695	84.34	85.064	85.079	85.015	85.533	85.46	85.239	85.28	85.117	85.239	84.916	85.593	84.608	84.934	84.652	84.13	85.122	85.311	84.232	85.337	85.217	84.946	85.321	95.989		74.576	73.496	74.2	73.54
M58290.1/RVA/Human-wt/strain-L26/JPN/2016/G12P[8]	73.62	74.687	74.078	75.141	73.7	73.7	73.622	74.487	74.251	74.266	73.649	74.682	73.802	74.682	73.684	74.389	74.025	73.971	73.563	73.837	73.081	74.382	74.407	74.382	74.878	74.777	73.803	73.798	73.293	74.389	72.89	74.482	73.496	75.141	75.424	74.059	74.859	75.235	74.364	74.682	75.33	75.171	73.904	73.448	74.576		99.388	91.808	90.96
EF672595.1/RVA/Human-wt/strain-L26/JPN/2008/G12P[8]	73.824	73.904	73.904	73.904	73.904	73.904	73.827	74.006	74.006	73.802	73.853	74.21	74.006	74.21	73.802	73.904	73.805	73.75	73.668	73.805	73.013	74.006	74.006	74.006	74.414	74.414	73.293	73.293	73.496	74.006	72.996	73.394	73.7	73.904	74.21	74.21	73.598	74.006	74.414	74.108	74.006	74.618	74.006	72.579	73.496	99.388		92.151	91.233
DQ204743.1/Pig-wt/IND/RU172/2002/G12P[7]	74.029	75.361	74.576	75.706	74.108	74.108	74.031	75.073	74.651	74.853	74.057	75.269	74.21	75.073	74.089	74.976	74.333	74.28	73.877	74.147	73.695	74.876	74.901	74.777	74.878	74.876	74.194	74.092	74.108	74.78	73.207	75.33	74.006	75.989	76.271	74.771	75.047	75.424	73.957	74.682	75.33	74.487	75.127	73.926	74.2	91.808	92.151		89.831
AB071404.1/RVA/Human-wt/Strain-T152/THA/2002/G12P[9]	74.029	75.361	74.576	75.895	74.108	74.108	74.031	75.073	74.651	74.853	73.955	75.073	74.21	75.073	74.089	74.976	74.435	74.383	73.981	74.043	73.695	74.085	74.111	74.184	74.682	74.283	74.389	74.289	73.598	74.291	72.996	74.859	73.089	76.083	76.365	74.669	75.141	75.33	74.669	74.487	75.518	74.78	74.516	73.543	73.54	90.96	91.233	89.831
AB125852.1/RVA/Human-wt/strain-CP727/JPN/2003/G12[9]	74.131	74.677	74.447	74.677	74.21	74.21	74.133	74.777	74.75	74.578	74.057	74.777	74.312	74.777	74.164	74.677	74.538	74.486	74.086	74.147	73.389	73.952	73.952	74.052	74.379	74.152	74.081	74.081	73.802	73.982	73.207	73.982	73.293	74.479	74.777	74.364	73.883	74.081	74.669	74.081	74.181	74.379	74.618	72.592	72.79	90.963	91.335	89.474	99.404
EU496257.1/RVA/Human-wt/Arg720A/ARG/2009/G12P[9]	74.131	74.677	74.447	74.677	74.21	74.21	74.133	74.777	74.75	74.578	74.057	74.777	74.312	74.777	74.164	74.677	74.538	74.486	74.086	74.147	73.389	73.952	73.952	74.052	74.379	74.152	74.081	74.081	73.802	73.982	73.101	73.883	73.191	74.777	75.074	74.669	73.883	74.081	74.669	74.081	74.181	74.379	74.414	72.79	72.989	90.963	91.335	89.374	99.305
GU250828.1/RVA/Human-wt/RV98670/PA/BR/2008/G12P[6]	73.275	73.275	73.275	73.275	73.275	73.275	73.191	73.384	73.384	73.275	73.111	73.384	73.384	73.384	73.275	73.384	73.384	73.384	73.297	73.384	72.297	72.837	72.837	72.837	73.275	73.056	72.727	72.727	72.946	72.727	72.727	72.618	72.399	73.275	73.713	73.713	72.946	73.165	73.713	73.165	73.056	73.384	74.261	72.07	72.18	89.814	90.361	88.719	96.824
DQ146654.1/RVA/Human-wt/BGD/Dhaka25/2002/G12P[8]	74.438	75.553	74.875	75.989	74.516	74.516	74.439	75.269	75.05	75.049	74.363	75.269	74.618	75.269	74.494	75.171	74.846	74.794	74.399	74.664	74.002	74.382	74.407	74.382	74.878	74.58	74.585	74.583	73.904	74.291	73.629	75.047	73.496	76.083	76.365	74.975	75.235	75.424	74.873	74.878	75.612	74.976	74.822	74.117	74.388	90.866	90.826	90.113	97.269
EU284722.1/RVA/Human-wt/Hu/SA3291JHB/04/G12P[6]	73.482	73.482	73.482	73.482	73.482	73.482	73.429	73.589	73.589	73.482	73.429	73.589	73.589	73.589	73.482	73.482	73.589	73.589	73.589	73.589	72.982	72.95	72.95	72.95	73.376	73.163	72.737	72.737	73.056	72.843	72.669	72.63	72.417	73.482	73.908	73.908	72.843	73.056	73.802	73.269	73.163	73.376	73.802	72.098	72.417	89.989	90.522	89.244	97.657
HQ657154.1/RVA/Human-wt/ZAF/3133WC/2009/G12P[4]	74.029	75.168	74.477	75.612	74.108	74.108	74.031	74.878	74.651	74.658	73.955	74.878	74.21	75.073	74.089	74.78	74.333	74.28	73.877	74.147	73.593	74.184	74.209	74.184	74.682	74.382	74.194	74.19	73.7	74.096	73.101	74.859	73.394	75.612	75.895	74.466	75.047	75.235	74.669	74.682	75.424	74.78	74.516	74.117	74.388	90.96	90.928	89.642	97.552
AB861972.1/RVA/Human-wt/KEN/KDH684/2010/G12P[6]	74.131	75.553	74.776	75.895	74.21	74.21	74.133	75.269	74.85	75.049	74.057	75.269	74.312	75.269	74.291	75.171	74.435	74.383	73.981	74.25	73.9	74.481	74.506	74.481	75.073	74.679	74.487	74.387	73.802	74.389	73.207	75.33	73.293	75.895	76.177	74.568	75.33	75.518	74.568	74.878	75.518	74.976	74.516	74.308	74.482	90.301	90.826	90.301	97.458
MK059426.1/RVA/Human-wt/ZMB/MRC-DPRU1765/2012/G12P[6]	73.499	73.499	73.499	73.499	73.499	73.499	73.42	73.602	73.602	73.395	73.344	73.602	73.602	73.602	73.499	73.499	73.493	73.438	73.354	73.493	72.582	73.188	73.188	73.188	73.602	73.395	72.774	72.774	73.292	72.981	72.574	72.671	72.464	73.499	73.81	73.81	72.774	73.188	73.81	73.188	73.085	73.292	74.12	72.464	72.774	89.855	90.476	89.545	96.791
MK059427.1/RVA/Human-wt/ZMB/MRC-DPRU2495/2011/G12P[6]	73.48	73.48	73.48	73.48	73.48	73.48	73.4	73.585	73.585	73.48	73.323	73.585	73.585	73.585	73.48	73.48	73.585	73.585	73.502	73.585	72.551	73.166	73.166	73.166	73.585	73.375	72.746	72.746	73.27	72.956	72.679	72.642	72.432	73.48	73.899	73.899	72.851	73.27	73.795	73.27	73.166	73.375	74.109	72.327	72.851	89.937	90.461	89.518	96.855
KM008674.1/RVA/Human-wt/IND/KOL-29-08/2008/G12P[6]	74.131	74.341	74.341	74.341	74.21	74.21	74.133	74.442	74.442	74.239	74.057	74.442	74.312	74.442	74.108	74.341	74.25	74.197	73.981	74.25	73.326	73.834	73.834	73.834	74.239	74.037	73.732	73.732	73.802	73.631	73.207	73.529	73.293	74.544	74.848	74.72	73.631	73.834	74.516	74.037	73.935	74.138	74.312	73.124	73.327	90.467	91.03	89.249	97.566
LC374137.1/RVA/Human-wt/NPL/09N3294/2009/G12P[6]	74.335	75.361	74.676	75.454	74.414	74.414	74.337	75.073	74.95	74.853	74.261	75.073	74.516	75.073	74.393	74.976	74.641	74.588	74.19	74.457	73.797	74.382	74.407	74.382	74.878	74.58	74.389	74.387	74.006	74.291	73.418	74.499	73.496	75.836	76.122	75.178	74.69	74.881	74.771	74.682	75.072	74.78	74.312	74.228	74.403	90.831	91.03	89.494	96.753
LC364347.1/RVA/Human-wt/NPL/09N3346/2009/G12P[6]	74.335	75.361	74.676	75.663	74.414	74.414	74.337	75.073	74.95	74.853	74.261	75.073	74.516	75.073	74.393	74.976	74.641	74.588	74.19	74.457	73.797	74.382	74.407	74.382	74.878	74.58	74.389	74.387	74.006	74.291	73.418	74.716	73.496	76.042	76.326	75.178	74.905	75.095	74.771	74.682	75.284	74.78	74.312	74.352	74.621	90.909	91.03	89.583	96.78
KY426080.1/RVA/Human-wt/MOZ/0278/2012/G12P[6]	74.387	75.123	74.569	75.172	74.387	74.387	74.309	74.975	74.874	74.776	74.233	74.975	74.489	74.975	74.284	74.876	74.692	74.64	74.242	74.509	73.505	74.27	74.27	74.27	74.776	74.471	74.279	74.276	73.978	74.179	73.47	74.385	73.466	75.369	75.664	74.898	74.385	74.582	74.796	74.478	74.68	74.577	74.489	74.09	74.287	90.511	90.746	89.43	96.706
MG926719.1/RVA/Human-wt/MOZ/0289/2012/G12P[6]	74.335	75.361	74.676	75.8	74.414	74.414	74.337	75.073	74.95	74.853	74.261	75.073	74.516	75.073	74.393	74.976	74.641	74.588	74.19	74.457	73.797	74.382	74.407	74.382	74.878	74.58	74.389	74.387	74.006	74.291	73.418	74.859	73.496	75.989	76.271	74.975	74.953	75.141	74.873	74.585	75.33	74.682	74.516	74.499	74.765	90.678	90.724	89.36	96.516
KJ752819.1/RVA/Human-wt/ZAF/MRC-DPRU4090/2011/G12P[6]	74.54	75.171	74.875	75.171	74.618	74.618	74.541	75.269	75.15	75.049	74.465	75.269	74.72	75.269	74.595	75.171	74.846	74.794	74.399	74.664	73.841	74.58	74.58	74.58	75.073	74.777	74.585	74.583	74.21	74.487	73.629	74.389	73.7	75.367	75.66	75.178	74.389	74.585	75.076	74.78	74.682	74.878	74.822	74.096	74.487	90.714	91.03	89.541	96.383
MT163190.1/RVA/Human-wt/RWA/UFS-NGS_MRC-DPRU6212/2014/G12P[8]	74.642	74.771	74.771	74.771	74.72	74.72	74.643	74.873	74.873	74.669	74.567	74.873	74.822	74.873	74.669	74.771	74.636	74.583	74.504	74.636	73.904	74.262	74.262	74.262	74.669	74.466	74.161	74.161	74.312	74.161	73.734	73.957	73.802	74.975	75.28	75.28	73.957	74.161	75.178	74.364	74.262	74.466	74.312	73.449	73.652	90.234	90.826	89.217	96.541
MT163212.1/RVA/Human-wt/RWA/UFS-NGS_MRC-DPRU8020/2014/G12P[8]	74.54	74.669	74.669	74.669	74.618	74.618	74.541	74.771	74.771	74.568	74.465	74.771	74.72	74.771	74.568	74.669	74.532	74.479	74.399	74.532	73.8	74.161	74.161	74.161	74.568	74.364	74.059	74.059	74.21	74.059	73.629	73.856	73.7	74.873	75.178	75.178	73.856	74.059	75.076	74.262	74.161	74.364	74.21	73.347	73.55	90.132	90.724	89.115	96.439
MF168021.1/RVA/Human-wt/USA/VU12-13-166/2013/G12P[X]	73.536	73.878	73.717	74.067	73.618	73.618	73.566	73.819	73.782	73.587	73.566	73.819	73.723	73.819	73.602	73.717	73.511	73.454	73.454	73.511	73.593	73.203	73.231	73.203	73.614	73.409	73.101	73.101	73.201	73.101	72.786	73.461	72.888	74.672	74.975	74.61	73.259	73.461	73.985	73.409	73.663	73.511	73.41	72.774	73.259	90.01	90.719	89.102	96.165
KT918506.1/RVA/Human-wt/USA/VU12-13-33/2013/G12P[8]	73.205	73.396	73.396	73.396	73.291	73.291	73.237	73.502	73.461	73.263	73.237	73.502	73.397	73.502	73.277	73.396	73.173	73.115	73.115	73.173	73.186	72.871	72.871	72.871	73.291	73.081	72.766	72.766	72.863	72.766	72.425	72.766	72.543	73.922	74.238	74.2	72.66	72.871	73.667	73.081	72.976	73.186	72.97	72.345	72.555	90.116	90.598	88.959	96.215
KT918484.1/RVA/Human-wt/USA/VU12-13-100/2013/G12P[8]	74.131	74.73	74.477	74.73	74.21	74.21	74.133	74.828	74.75	74.606	74.057	74.828	74.312	74.828	74.19	74.73	74.435	74.383	73.981	74.25	73.429	74.184	74.184	74.184	74.631	74.382	74.14	74.14	73.802	74.041	73.418	74.14	73.496	75.32	75.615	75.178	74.041	74.238	74.568	74.435	74.336	74.533	74.006	73.648	73.943	90.56	90.928	89.479	96.362
KT918462.1/RVA/Human-wt/USA/VU12-13-85/2013/G12P[8]	74.029	74.754	74.449	74.754	74.108	74.108	74.031	74.853	74.651	74.656	73.955	74.853	74.21	74.853	74.089	74.754	74.333	74.28	73.877	74.147	73.395	74.155	74.155	74.155	74.656	74.354	74.165	74.162	73.7	74.263	73.312	74.361	73.598	75.344	75.639	75.076	74.067	74.263	74.466	74.46	74.361	74.558	73.904	73.674	73.969	90.57	90.826	89.489	96.365
KF006878.2/RVA/Hu-wt/RUS/Novosibirsk/Nov12-N4489/2012/G12P[8]	74.54	75.369	75.075	75.463	74.618	74.618	74.541	75.322	75.1	75.099	74.465	75.322	74.72	75.322	74.595	75.223	74.846	74.794	74.399	74.664	74.207	74.727	74.752	74.727	75.124	74.926	74.628	74.628	74.21	74.529	73.629	74.878	73.7	75.852	76.144	75.381	74.878	75.073	74.975	74.926	75.073	75.025	74.312	74.012	74.391	90.458	91.131	89.971	96.592
RVA/Human-wt/ZMB/CIDRZ-RV2106/2020/G12P[4]	74.54	74.54	74.54	74.54	74.54	74.54	74.463	74.642	74.642	74.438	74.387	74.642	74.642	74.642	74.438	74.642	74.532	74.479	74.399	74.532	73.662	74.029	74.029	74.029	74.438	74.233	73.926	73.926	74.131	73.926	73.523	73.722	73.62	74.744	75.051	75.051	73.824	74.029	74.847	74.233	74.131	74.335	74.131	73.517	73.722	89.775	90.389	89.059	96.217
RVA/Human-wt/ZMB/CIDRZ-RV2150/2020/G12P[8]	74.54	74.85	74.699	74.851	74.618	74.618	74.541	74.799	74.772	74.573	74.465	74.799	74.72	74.799	74.595	74.799	74.532	74.479	74.399	74.532	74.002	74.197	74.223	74.197	74.598	74.398	74.096	74.096	74.21	74.096	73.523	74.257	73.7	75.05	75.347	75.178	74.257	74.455	74.975	74.398	74.455	74.498	74.21	73.774	74.257	89.604	90.418	89.208	95.941
KM008668.1/RVA/Human-wt/IND/KOL-24-09/2009/G12P[6]	73.824	74.194	74.089	74.194	73.904	73.904	73.827	74.294	74.294	74.093	73.751	74.294	74.006	74.294	73.802	74.194	74.101	74.047	73.668	73.94	73.013	73.69	73.69	73.69	74.093	73.891	73.589	73.589	73.496	73.488	72.89	73.589	73.191	74.395	74.698	74.414	73.387	73.589	74.312	73.79	73.69	73.891	74.108	73.286	73.387	89.617	90.112	88.609	96.069
OQ133292.1/RVA/Human-wt/ZMB/UFS-NGS-MRC-DPRU4819/2014/G2P[4]Out	73.211	73.211	73.211	73.211	73.211	73.211	73.132	73.313	73.313	73.211	73.16	73.517	73.313	73.415	73.108	73.313	72.869	72.813	72.727	72.973	72.298	72.904	72.904	72.904	72.904	72.699	73.415	73.415	73.517	73.006	74.051	73.006	73.62	73.211	72.904	72.904	73.108	73.313	73.313	74.131	73.824	73.211	72.393	72.188	71.779	72.29	71.984	73.824	71.37
[truncated: 26 more columns]

## Sheet: DATA S2 VP4_NT
	KT919957.1/RVA/Human-wt/USA/VU12-13-136/2013/G12P[8]	KT919428.1/RVA/Human-wt/USA/VU12-13-18/2013/G12P[8]	KT918504.1/RVA/Human-wt/USA/VU12-13-33/2013/G12P[8]	KJ560517.1/RVA/Human-wt/CNMC12/USA/2011/G12P[8]	KU048599.1/RVA/Human-wt/ITA/RG178/13/2013/G12P[8]	MH171357.1RVA/Human-wt/ESP/SS65130987/2015/G12P[8]	MG926761.1/RVA/Human-wt/MOZ/0060a/2012/G12P[8]	JN849117.1/RVA/Human-wt/BEL/BE0258/2008/G12P[8]	KT921094.1/RVA/Human-wt/USA/CNMC13/2011/G12P[8]	KT919340.1/RVA/Human-wt/USA/VU12-13-103/2013/G12P[8]	JX878641.2/RVA/Human-wt/RUS/Novosibirsk/Nov12-N4489/2012/G12P[8]	MT737518.1/RVA/Human-wt/MOZ/HJM1646/2017/G1P[8]	MT737519.1/RVA/Human-wt/MOZ/HGM0544/2015/G1P[8]	JN849113.1/RVA/Vaccine/USA/Rotarix-A41CB052A/1988/G1P1A[8]	JN849119.1/RVA/Human-wt/BEL/BE0253/2008/G1P[8]	KT694942.1/RVA/Human-wt/USA/Wa/1974/G1P[8]	JQ069678.1/RVA/Human-wt/CAN/RT186-07/2008/G1P8	JQ069675.1/RVA/Human-wt/CAN/RT178-07/2008/G1P8	LC438382.1/RVA/Human-wt/JPN/KU/1974/G1P[8]	EF672619.1/RVA/Human-wt/USA/WI61/1983/G9P1A[8]	LC086739.1/RVA/Human-wt/THA/LS-04/2013/G2P[8]
MG926761.1/RVA/Human-wt/MOZ/0060a/2012/G12P[8]	99.142	99.057	99.014	99.699	99.364	99.364		99.152	99.618	99.067	99.363	98.983	99.025	90.017	89.529	90.292	89.605	89.519	93.302	92.569	96.48
JN849117.1/RVA/Human-wt/BEL/BE0258/2008/G12P[8]	99.227	99.228	99.185	99.399	99.11	99.11	99.152		99.364	99.152	99.448	99.067	99.11	90.229	89.741	90.504	89.777	89.691	93.387	92.741	96.735
KT919340.1/RVA/Human-wt/USA/VU12-13-103/2013/G12P[8]	99.914	99.829	99.786	99.313	99.025	99.025	99.067	99.152	99.279		99.363	99.237	99.279	90.271	89.784	90.547	89.82	89.734	93.302	92.44	96.65
MT737518.1/RVA/Human-wt/MOZ/HJM1646/2017/G1P[8]	99.313	99.228	99.185	99.227	98.94	98.94	98.983	99.067	99.195	99.237	99.278		99.618	90.059	89.572	90.335	89.605	89.519	93.217	92.526	96.395
MT737519.1/RVA/Human-wt/MOZ/HGM0544/2015/G1P[8]	99.356	99.271	99.228	99.27	98.983	98.983	99.025	99.11	99.237	99.279	99.321	99.618		90.017	89.529	90.292	89.562	89.476	93.345	92.741	96.522
JN849113.1/RVA/Vaccine/USA/Rotarix-A41CB052A/1988/G1P1A[8]	90.236	90.163	90.116	90.185	90.187	89.932	90.017	90.229	90.187	90.271	90.259	90.059	90.017		98.283	98.877	97.917	97.917	91.755	90.743	90.31
JN849119.1/RVA/Human-wt/BEL/BE0253/2008/G1P[8]	89.742	89.67	89.623	89.691	89.699	89.529	89.529	89.741	89.699	89.784	89.686	89.572	89.529	98.283		97.923	99.012	99.012	91.395	90.378	89.949
JQ069675.1/RVA/Human-wt/CAN/RT178-07/2008/G1P8	89.734	89.648	89.605	89.691	89.605	89.433	89.519	89.691	89.648	89.734	89.648	89.519	89.476	97.917	99.012	97.466	99.742		91.108	90.12	89.863
EF672619.1/RVA/Human-wt/USA/WI61/1983/G9P1A[8]	92.526	92.526	92.483	92.698	92.655	92.526	92.569	92.741	92.655	92.44	92.655	92.526	92.741	90.743	90.378	91.194	90.206	90.12	96.177		92.784
GU565044.1/RVA/Vaccine/USA/RotaTeq-WI79-4/1992/G6P1A[8]	92.446	92.542	92.496	92.526	92.539	92.412	92.412	92.709	92.539	92.412	92.615	92.497	92.709	90.526	90.038	90.971	89.948	89.863	96.015	97.981	92.663
KP753020.1/RVA/Human-wt/ZAF/MRC-DPRU1808/2007/G1P[8]	97.154	97.068	97.025	97.154	96.852	96.852	96.938	97.24	97.111	97.068	97.197	96.895	96.938	90.793	90.47	91.074	90.47	90.384	94.222	93.014	98.318
MZ027424.1/RVA/Human-wt/ZMB/UFS-NGS-MRC-DPRU13232/2016/G1P[8]	95.966	95.88	95.837	95.962	95.665	95.665	95.751	96.052	95.923	95.88	96.009	95.88	95.837	90.279	89.957	90.558	89.948	89.863	93.262	92.139	97.296
KF636281.1/RVA/Human-wt/ZAF/MRC-DPRU2052/2010/G1P[8]	96.609	96.524	96.481	96.607	96.228	96.228	96.314	96.614	96.485	96.442	96.571	96.271	96.314	90.463	90.141	90.742	90.12	90.034	93.742	92.612	97.857
KP753260.1/RVA/Human-wt/KEN/MRC-DPRU1608/2009/G1P[8]	96.988	96.902	96.859	96.985	96.687	96.687	96.73	96.988	96.945	96.902	97.031	96.816	96.773	90.125	89.802	90.404	89.793	89.707	93.761	92.506	97.547
KP902540.1/RVA/Human-wt/ISR/R5751/2009/G9P[8]	87.983	87.998	87.95	87.973	88.173	88.046	87.791	87.961	87.961	87.919	87.903	87.876	87.919	89.042	88.851	89.445	89.003	88.832	88.851	88.96	88.126
KP902539.1/RVA/Human-wt/ISR/R5808/2009/G9P[8]	87.94	87.955	87.907	87.93	88.131	88.003	87.749	87.919	87.919	87.876	87.861	87.834	87.876	89	88.809	89.402	88.96	88.789	88.894	88.918	88.083
JN849149.1/RVA/Human-wt/BEL/BE1280/2009/G1P[8]	87.983	87.998	87.95	87.973	88.173	88.046	87.791	87.961	87.961	87.919	87.903	87.876	87.919	89.042	88.851	89.445	89.003	88.918	88.936	89.046	88.21
RVA/Human-wt/ZMB/CIDRZ-RV2150/2020/G12P[8]	99.142	99.057	99.014	99.055	98.769	98.769	98.812	98.896	99.024	99.066	99.108	99.321	99.363	90.174	89.601	90.45	89.648	89.562	93.251	92.612	96.35
MZ027435.1/RVA/ZMB/UFS-NGS-MRC-DPRU13327/2016/G2P[4]	99.527	99.571	99.185		98.796	99.007	98.964	98.455	98.455	98.455	98.455	98.584	98.412	98.489	98.155	98.112	97.124	97.082	93.82	93.219	93.906
KP753181.1/RVA/UGA/MRC-DPRU3710/2009/G2P[4]	99.012	98.97	99.098	98.796		99.396	99.439	98.841	98.841	98.841	98.841	99.012	98.798	98.791	98.755	98.712	97.896	97.81	94.375	93.817	94.504
ON792083.1/RVA/MWI/BTY26Q/2018/G3P[4]	98.672	98.643	98.728	98.455	98.841	99.007	99.05		100	100	100	99.83	99.618	99.611	98.304	98.262	97.257	97.275	94.065	93.472	94.277
ON792094.1/RVA/MWI/BTY27C/2018/G3P[4]	98.672	98.643	98.728	98.455	98.841	99.007	99.05	100		100	100	99.83	99.618	99.611	98.304	98.262	97.257	97.275	94.065	93.472	94.277
MH182440.1RVA/PAK419/2016/G3P4	98.8	98.771	98.898	98.584	99.012	99.093	99.136	99.83	99.83	99.83	99.83		99.618	99.611	98.474	98.432	97.428	97.361	94.065	93.472	94.277
RVA/ZMB/CIDRZ-RV008/2020/G1P[4]	98.629	98.601	98.686	98.412	98.798	98.964	99.007	99.618	99.618	99.618	99.618	99.618		99.827	98.262	98.22	97.214	97.233	94.192	93.514	94.32
ZMB/CIDRZ-RV2106/2020/G12P[4]	98.618	98.575	98.661	98.489	98.791	98.964	99.007	99.611	99.611	99.611	99.611	99.611	99.827		98.23	98.187	97.193	97.107	93.912	93.351	94.171
MG181824.1/RVA/MWI/BID11E/2012/G2P[4]	98.372	98.347	98.474	98.155	98.755	98.748	98.791	98.304	98.304	98.304	98.304	98.474	98.262	98.23		99.873	97.257	97.361	93.896	93.557	94.065
MG181912.1/RVA/MWI/BID15V/2012/G2P[4]	98.329	98.304	98.432	98.112	98.712	98.705	98.748	98.262	98.262	98.262	98.262	98.432	98.22	98.187	99.873		97.214	97.318	93.853	93.514	94.023
KP752782.1/RVA/ZMB/MRC-DPRU1673/2009/G2P[4]	97.34	97.3	97.514	97.124	97.896	97.798	97.755	97.257	97.257	97.257	97.257	97.428	97.214	97.193	97.257	97.214		97.171	94.299	93.613	94.042
LC086772.1/RVA/THA/BD-20/2013/G2P[4]	97.386	97.275	97.361	97.082	97.81	97.712	97.755	97.275	97.275	97.275	97.275	97.361	97.233	97.107	97.361	97.318	97.171		94.168	93.785	94.125
HQ650119.1/RVA/Human-tc/USA/DS-1/1976/G2P[4]	94.045	94.065	94.108	93.82	94.375	94.43	94.301	94.065	94.065	94.065	94.065	94.065	94.192	93.912	93.896	93.853	94.299	94.168		94.998	95.295
JF304918.1/RVA/KEN/2011/D205/G2P[4]	93.616	93.429	93.472	93.219	93.817	93.869	93.739	93.472	93.472	93.472	93.472	93.472	93.514	93.351	93.557	93.514	93.613	93.785	94.998		96.227
JF304929.1/RVA/KEN/2011/AK26/G2P[4]	94.13	94.108	94.065	93.906	94.504	94.473	94.344	94.277	94.277	94.277	94.277	94.277	94.32	94.171	94.065	94.023	94.042	94.125	95.295	96.227

## Sheet: DATA S3 VP1_NT
	RVA/Human-wt/ZMB/CIDRZ-RV2088/2020/G1P[4]	ON792025.1/RVA/Human-wt/MWI/BTY240/2018/G3P[4]	ON791983.1/RVA/Human-wt/MWI/BTY22H/2017/G3P[4]	ON792113.1/RVA/Human-wt/MWI/BTY296/2018/G3P[4]	ON792014.1/RVA/Human-wt/MWI/BTY23I/2018/G3P[4]	MH166402.1/RVA/Human-wt/PAK419/2016/G3P[4]	MH166404.1/RVA/Human-wt/PAK663/2016/G3P[4]	KC782519.2/RVA/human-wt/USA/LB1562/2010/G9P[4]	RVA/Human-wt/ZMB/CIDRZ-RV2106/2020/G12P[4]	MW552116.1/RVA/Human-wt/ZAF/UFS-NGS-MRC-DPRU182/2013/G2P[4]	OQ133141.1/RVA/Human-wt/ZMB/UFS-NGS-MRC-DPRU4699/2014/G2P[4]	OQ133153.1/RVA/Human-wt/ZMB/UFS-NGS-MRC-DPRU9495/2015/G2P[4]	OQ133152.1/RVA/Human-wt/ZMB/UFS-NGS-MRC-DPRU9475/2015/G2P[4]	OQ133150.1/RVA/Human-wt/ZMB/UFS-NGS-MRC-DPRU9438/2015/G2P[4]	MZ407465.1/RVA/Human-wt/CHN/Fuzhou20-048/2020/G8P[8]	OK244028.1/RVA/Human-wt/THA/B5383/2018/G3P[4]	GU565063.1/RVA/Vaccine/USA/RotaTeq-SC2-9/1992/G2P7[5]	MT737394.1/RVA/Human-wt/MOZ/HJM1646/2017/G1P[8]	MT737413.1/RVA/Human-wt/MOZ/HGM0544/2015/G1P[8]	MN066754.1/RVA/Human-wt/IND/CMC_00048/2013/G9P[8]	RVA/Human-wt/ZMB/CIDRZ-RV2150/2020/G12P[8]	KJ752339.1/RVA/Human-wt/ZAF/MRC-DPRU1191/2009/G12P[8]	MN067058.1/RVA/Human-wt/IND/CMC_00034/2013/G1P[8]	MN067036.1/RVA/Human-wt/IND/CMC_00011/2011/G1P[8]	KJ753412.1/RVA/Human-wt/ETH/MRC-DPRU906/XXXX/G1P[8]	MZ093668.1/RVA/Human-wt/KEN/KLF0540/2012/G1P[8]	MG181480.1/RVA/Human-wt/MWI/0P5-001/2008/G1P[8]	DQ146649.1/RVA/Human-wt/BGD/Dhaka25/2002/G12P[8]	KJ626905.1/RVA/Human-wt/PRY/467/2000/G9P[8]	KJ626807.1/RVA/Human-wt/PRY/1041SR/2005/G9P[8]	KP752604.1/RVA/Human-wt/ZAF/MRC-DPRU4799/2004/G1P[8]	HQ392239.1/RVA/Human-wt/BEL/BE00029/2008/G1P[8]	KX954616.1/RVA/Vaccine/USA/Rotarix-A41CB052A/1988/G1P1A[8]	JX027905.1/RVA/Human-wt/AUS/CK00092/2009/G1P[8]Outgroup
RVA/Human-wt/ZMB/CIDRZ-RV2088/2023/G1P[4]		98.403	98.403	98.373	98.403	98.204	98.222	97.975	98.617	97.636	97.605	97.636	97.636	97.636	97.73	97.913	85.058	80.252	80.405	80.221	80.111	80.13	80.007	80.099	80.007	80.007	80.068	80.068	80.191	80.16	80.16	80.13	79.977	17.555
ON792025.1/RVA/Human-wt/MWI/BTY240/2018/G3P[4]	98.403		100	99.97	99.939	99.621	99.66	99.243	99.725	98.928	98.897	98.866	98.866	98.866	99.031	98.936	85.978	80.164	80.254	80.086	79.902	79.933	79.81	79.902	79.81	79.859	80.012	80.042	80.024	80.049	79.994	79.933	79.584	17.632
ON791983.1/RVA/Human-wt/MWI/BTY22H/2017/G3P[4]	98.403	100		99.97	99.939	99.621	99.66	99.243	99.725	98.928	98.897	98.866	98.866	98.866	99.031	98.936	85.978	80.164	80.254	80.086	79.902	79.933	79.81	79.902	79.81	79.859	80.012	80.042	80.024	80.049	79.994	79.933	79.584	17.632
ON792113.1/RVA/Human-wt/MWI/BTY296/2018/G3P[4]	98.373	99.97	99.97		99.909	99.591	99.629	99.213	99.694	98.897	98.866	98.836	98.836	98.836	99	98.905	86.008	80.164	80.254	80.116	79.902	79.963	79.841	79.933	79.841	79.89	80.042	80.073	80.055	80.08	80.024	79.963	79.614	17.632
ON792014.1/RVA/Human-wt/MWI/BTY23I/2018/G3P[4]	98.403	99.939	99.939	99.909		99.621	99.66	99.243	99.725	98.928	98.897	98.866	98.866	98.866	99.031	98.936	86.008	80.133	80.224	80.055	79.872	79.902	79.78	79.872	79.78	79.829	79.982	80.012	79.994	80.018	79.963	79.902	79.553	17.601
MH166402.1/RVA/Human-wt/PAK419/2016/G3P[4]	98.204	99.621	99.621	99.591	99.621		99.768	99.409	99.526	99.096	99.066	99.035	99.035	99.035	99.197	99.103	86.145	80.27	80.36	80.193	80.009	80.101	79.917	80.009	79.917	79.966	80.118	80.148	80.132	80.156	80.101	80.04	79.691	17.632
MH166404.1/RVA/Human-wt/PAK663/2016/G3P[4]	98.222	99.66	99.66	99.629	99.66	99.768		99.381	99.565	99.066	99.035	99.004	99.004	99.004	99.195	99.072	85.891	79.889	79.981	79.882	79.764	79.851	79.664	79.695	79.602	79.658	79.734	79.765	79.82	79.844	79.789	79.726	79.347	17.677
KC782519.2/RVA/human-wt/USA/LB1562/2010/G9P[4]	97.975	99.243	99.243	99.213	99.243	99.409	99.381		99.174	99.479	99.449	99.418	99.418	99.418	98.819	98.723	86.039	80.103	80.164	79.994	79.841	79.933	79.749	79.841	79.749	79.798	79.921	79.952	79.963	79.988	79.872	79.872	79.522	17.695
RVA/Human-wt/ZMB/CIDRZ-RV2106/2020/G12P[4]	98.617	99.725	99.725	99.694	99.725	99.526	99.565	99.174		98.836	98.805	98.775	98.775	98.775	98.99	99.112	85.797	80.012	80.104	80.073	79.902	79.92	79.798	79.89	79.798	79.859	79.859	79.89	80.012	80.043	79.982	79.92	79.584	17.601
MW552116.1/RVA/Human-wt/ZAF/UFS-NGS-MRC-DPRU182/2013/G2P[4]	97.636	98.928	98.928	98.897	98.928	99.096	99.066	99.479	98.836		99.908	99.081	99.081	99.081	98.621	98.683	85.815	80.055	80.116	80.055	79.914	79.994	79.81	79.902	79.81	79.871	79.871	79.902	80.025	80.086	79.933	79.933	79.565	17.695
OQ133141.1/RVA/Human-wt/ZMB/UFS-NGS-MRC-DPRU4699/2014/G2P[4]	97.605	98.897	98.897	98.866	98.897	99.066	99.035	99.449	98.805	99.908		99.05	99.05	99.05	98.591	98.652	85.846	80.116	80.178	80.116	79.976	80.055	79.871	79.963	79.871	79.933	79.933	79.963	80.086	80.147	79.994	79.994	79.626	17.695
OQ133153.1/RVA/Human-wt/ZMB/UFS-NGS-MRC-DPRU9495/2015/G2P[4]	97.636	98.866	98.866	98.836	98.866	99.035	99.004	99.418	98.775	99.081	99.05		100	100	98.56	98.621	85.907	80.239	80.3	80.239	80.098	80.239	80.055	80.147	80.055	80.116	80.116	80.147	80.27	80.331	80.178	80.116	79.657	17.726
OQ133152.1/RVA/Human-wt/ZMB/UFS-NGS-MRC-DPRU9475/2015/G2P[4]	97.636	98.866	98.866	98.836	98.866	99.035	99.004	99.418	98.775	99.081	99.05	100		100	98.56	98.621	85.907	80.239	80.3	80.239	80.098	80.239	80.055	80.147	80.055	80.116	80.116	80.147	80.27	80.331	80.178	80.116	79.657	17.726
OQ133150.1/RVA/Human-wt/ZMB/UFS-NGS-MRC-DPRU9438/2015/G2P[4]	97.636	98.866	98.866	98.836	98.866	99.035	99.004	99.418	98.775	99.081	99.05	100	100		98.56	98.621	85.907	80.239	80.3	80.239	80.098	80.239	80.055	80.147	80.055	80.116	80.116	80.147	80.27	80.331	80.178	80.116	79.657	17.726
MZ407465.1/RVA/Human-wt/CHN/Fuzhou20-048/2020/G8P[8]	97.73	99.031	99.031	99	99.031	99.197	99.195	98.819	98.99	98.621	98.591	98.56	98.56	98.56		99.361	85.792	80.006	80.097	79.872	79.688	79.78	79.596	79.688	79.596	79.645	79.855	79.945	79.872	79.896	79.841	79.719	79.522	17.664
OK244028.1/RVA/Human-wt/THA/B5383/2018/G3P[4]	97.913	98.936	98.936	98.905	98.936	99.103	99.072	98.723	99.112	98.683	98.652	98.621	98.621	98.621	99.361		85.584	79.775	79.866	79.963	79.78	79.872	79.688	79.78	79.688	79.737	79.623	79.623	79.872	79.896	79.841	79.81	79.461	17.632
GU565063.1/RVA/Vaccine/USA/RotaTeq-SC2-9/1992/G2P7[5]	85.058	85.978	85.978	86.008	86.008	86.145	85.891	86.039	85.797	85.815	85.846	85.907	85.907	85.907	85.792	85.584		78.952	79.013	78.801	78.709	78.74	78.74	78.77	78.74	78.788	78.68	78.892	78.801	78.733	78.648	78.617	78.268	17.29
MT737394.1/RVA/Human-wt/MOZ/HJM1646/2017/G1P[8]	80.252	80.164	80.164	80.164	80.133	80.27	79.889	80.103	80.012	80.055	80.116	80.239	80.239	80.239	80.006	79.775	78.952		99.485	99.694	99.572	98.899	98.746	98.776	98.623	98.684	98.879	98.789	98.838	98.684	98.746	98.746	94.705	18.255
MT737413.1/RVA/Human-wt/MOZ/HGM0544/2015/G1P[8]	80.405	80.254	80.254	80.254	80.224	80.36	79.981	80.164	80.104	80.116	80.178	80.3	80.3	80.3	80.097	79.866	79.013	99.485		99.358	99.235	98.562	98.379	98.44	98.287	98.347	98.546	98.455	98.501	98.348	98.409	98.47	94.429	18.255
MN066754.1/RVA/Human-wt/IND/CMC_00048/2013/G9P[8]	80.221	80.086	80.086	80.116	80.055	80.193	79.882	79.994	80.073	80.055	80.116	80.239	80.239	80.239	79.872	79.963	78.801	99.694	99.358		99.511	98.96	98.776	98.838	98.685	98.745	98.991	98.899	99.021	98.807	98.807	98.868	94.705	18.193
RVA/Human-wt/ZMB/CIDRZ-RV2150/2020/G12P[8]	80.111	79.902	79.902	79.902	79.872	80.009	79.764	79.841	79.902	79.914	79.976	80.098	80.098	80.098	79.688	79.78	78.709	99.572	99.235	99.511		98.715	98.593	98.593	98.44	98.501	98.685	98.593	98.654	98.501	98.501	98.623	94.524	18.244
KJ752339.1/RVA/Human-wt/ZAF/MRC-DPRU1191/2009/G12P[8]	80.13	79.933	79.933	79.963	79.902	80.101	79.851	79.933	79.92	79.994	80.055	80.239	80.239	80.239	79.78	79.872	78.74	98.899	98.562	98.96	98.715		99.082	99.143	98.991	98.99	99.235	99.143	99.174	99.021	98.991	99.052	94.766	18.193
MN067058.1/RVA/Human-wt/IND/CMC_00034/2013/G1P[8]	80.007	79.81	79.81	79.841	79.78	79.917	79.664	79.749	79.798	79.81	79.871	80.055	80.055	80.055	79.596	79.688	78.74	98.746	98.379	98.776	98.593	99.082		99.878	99.664	99.663	99.052	98.96	98.991	98.837	98.899	98.868	94.643	18.255
MN067036.1/RVA/Human-wt/IND/CMC_00011/2011/G1P[8]	80.099	79.902	79.902	79.933	79.872	80.009	79.695	79.841	79.89	79.902	79.963	80.147	80.147	80.147	79.688	79.78	78.77	98.776	98.44	98.838	98.593	99.143	99.878		99.725	99.725	99.113	99.021	99.052	98.898	98.96	98.929	94.705	18.224
KJ753412.1/RVA/Human-wt/ETH/MRC-DPRU906/XXXX/G1P[8]	80.007	79.81	79.81	79.841	79.78	79.917	79.602	79.749	79.798	79.81	79.871	80.055	80.055	80.055	79.596	79.688	78.74	98.623	98.287	98.685	98.44	98.991	99.664	99.725		99.633	98.96	98.868	98.899	98.745	98.807	98.776	94.552	18.224
MZ093668.1/RVA/Human-wt/KEN/KLF0540/2012/G1P[8]	80.007	79.859	79.859	79.89	79.829	79.966	79.658	79.798	79.859	79.871	79.933	80.116	80.116	80.116	79.645	79.737	78.788	98.684	98.347	98.745	98.501	98.99	99.663	99.725	99.633		98.959	98.867	98.898	98.745	98.806	98.776	94.613	18.255
MG181480.1/RVA/Human-wt/MWI/0P5-001/2008/G1P[8]	80.068	80.012	80.012	80.042	79.982	80.118	79.734	79.921	79.859	79.871	79.933	80.116	80.116	80.116	79.855	79.623	78.68	98.879	98.546	98.991	98.685	99.235	99.052	99.113	98.96	98.959		99.364	99.388	99.296	99.205	99.266	94.98	18.224
DQ146649.1/RVA/Human-wt/BGD/Dhaka25/2002/G12P[8]	80.068	80.042	80.042	80.073	80.012	80.148	79.765	79.952	79.89	79.902	79.963	80.147	80.147	80.147	79.945	79.623	78.892	98.789	98.455	98.899	98.593	99.143	98.96	99.021	98.868	98.867	99.364		99.541	99.388	99.296	99.174	94.949	18.255
KJ626905.1/RVA/Human-wt/PRY/467/2000/G9P[8]	80.191	80.024	80.024	80.055	79.994	80.132	79.82	79.963	80.012	80.025	80.086	80.27	80.27	80.27	79.872	79.872	78.801	98.838	98.501	99.021	98.654	99.174	98.991	99.052	98.899	98.898	99.388	99.541		99.48	99.388	99.266	95.225	18.255
KJ626807.1/RVA/Human-wt/PRY/1041SR/2005/G9P[8]	80.16	80.049	80.049	80.08	80.018	80.156	79.844	79.988	80.043	80.086	80.147	80.331	80.331	80.331	79.896	79.896	78.733	98.684	98.348	98.807	98.501	99.021	98.837	98.898	98.745	98.745	99.296	99.388	99.48		99.296	99.051	95.011	18.224
KP752604.1/RVA/Human-wt/ZAF/MRC-DPRU4799/2004/G1P[8]	80.16	79.994	79.994	80.024	79.963	80.101	79.789	79.872	79.982	79.933	79.994	80.178	80.178	80.178	79.841	79.841	78.648	98.746	98.409	98.807	98.501	98.991	98.899	98.96	98.807	98.806	99.205	99.296	99.388	99.296		98.96	95.164	18.193
HQ392239.1/RVA/Human-wt/BEL/BE00029/2008/G1P[8]	80.13	79.933	79.933	79.963	79.902	80.04	79.726	79.872	79.92	79.933	79.994	80.116	80.116	80.116	79.719	79.81	78.617	98.746	98.47	98.868	98.623	99.052	98.868	98.929	98.776	98.776	99.266	99.174	99.266	99.051	98.96		94.858	18.193
KX954616.1/RVA/Vaccine/USA/Rotarix-A41CB052A/1988/G1P1A[8]	79.977	79.584	79.584	79.614	79.553	79.691	79.347	79.522	79.584	79.565	79.626	79.657	79.657	79.657	79.522	79.461	78.268	94.705	94.429	94.705	94.524	94.766	94.643	94.705	94.552	94.613	94.98	94.949	95.225	95.011	95.164	94.858		18.224
JX027905.1/RVA/Human-wt/AUS/CK00092/2009/G1P[8]Outgroup	17.555	17.632	17.632	17.632	17.601	17.632	17.677	17.695	17.601	17.695	17.695	17.726	17.726	17.726	17.664	17.632	17.29	18.255	18.255	18.193	18.244	18.193	18.255	18.224	18.224	18.255	18.224	18.255	18.255	18.224	18.193	18.193	18.224

## Sheet: DATA S4 VP2_NT
	RVA/Human-wt/ZMB/CIDRZ-RV2088/2020/G1P[4]	ON792114.1/RVA/Human-wt/MWI/BTY296/2018/G3P[4]	ON792103.1/RVA/Human-wt/MWI/BTY27S/2018/G3P[4]	ON792092.1/RVA/Human-wt/MWI/BTY27C/2018/G3P[4]	MH166409.1/RVA/Human-wt/PAK663/2016/G3P[4]	MH166406.1/RVA/Human-wt/PAK419/2016/G3P[4]	LC514515.1/RVA/Human-wt/THA/DBM2017-015/2017/G2P[4]	LC514526.1/RVA/Human-wt/THA/DBM2018-105/2018/G2P[4]	KR705279.1/RVA/Human-wt/BEL/BE35/2007/G2P[4]	KJ752406.1/RVA/Human-wt/ZAF/MRC-DPRU81/2007/G2P[4]	MW552304.1/RVA/Human-wt/ZAF/UFS-NGS-MRC-DPRU764/2006/G2P[4]	MW551974.1/RVA/Human-wt/ZAF/UFS-NGS-MRC-DPRU1040/2008/G2P[4]	LC228371.1/RVA/Human-wt/JPN/MI1132/2016/G2P[4]	LC406809.1/RVA/Human-wt/KEN/KDH1111/2011/G8P[4]	RVA/Human-wt/ZMB/CIDRZ-RV2106/2020/G12P[4]	GU565064.1/RVA/Vaccine/USA/RotaTeq-SC2-9/1992/G2P7[5]	JX943610.2/RVA/Human-TC/USA/Rotarix/2009/G1P[8]	MT737430.1/RVA/Human-wt/MOZ/HJM1646/2017/G1P[8]	RVA/Human-wt/ZMB/CIDRZ-RV2150/2020/G12P[8]	MT737433.1/RVA/Human-wt/MOZ/HPQ1706/2017/G1P[8]	MT855252.1/RVA/Human-wt/ZAF/UFS-NGS-MRC-DPRU65/2014/G1P[8]	MN067059.1/RVA/Human-wt/IND/CMC_00034/2013/G1P[8]	KU048553.1/RVA/Hu-wt/ITA/ME659/14/2014/G12P[8]	MN633028.1/RVA/Human-wt/RWA/UFS-NGS-MRC-DPRU8001/2015/G1P[8]	MZ095738.1/RVA/Human-wt/KEN/KLF0802/2015/G1P[8]	MN632885.1/RVA/Human-wt/RWA/UFS-NGS-MRC-DPRU16725/2016/G1P[8]	MZ095366.1/RVA/Human-wt/KEN/KLF0761/2015/G1P[8]	MZ097286.1/RVA/Human-wt/KEN/KLF2467/2017/G1P[8]	MZ095531.1/RVA/Human-wt/KEN/KLF0778/2015/G1P[8]	MN479169.1/RVA/Human-wt/USA/2014751657/2014/G1P[8]	MZ095377.1/RVA/Human-wt/KEN/KLF0762/2015/G1P[8]	MZ095914.1/RVA/Human-wt/KEN/KLF0819/2015/G1P[8]	MZ066008.1/RVA/Human-wt/BEN/3001607643/2017/G9P[8]	MN479156.1/RVA/Human-wt/USA/2014741422/2014/G1P[8]	MN479143.1/RVA/Human-wt/USA/2014741252/2014/G1P[8]	MN479152.1/RVA/Human-wt/USA/2014741338/2014/G1P[8]	MZ097103.1/RVA/Human-wt/KEN/KLF1048/2016/G1P[8]	LC514548.1/RVA/Human-wt/THA/DBM2018-111/2018/G9P[8]	JX027905.1/RVA/Human-wt/AUS/CK00092/2009/G1P[8]Outgroup
RVA/Human-wt/ZMB/CIDRZ-RV2088/2020/G1P[4]		99.003	99.003	99.003	98.928	98.758	99.036	98.664	98.54	98.314	98.312	98.312	97.902	97.902	98.122	85.513	79.974	79.162	79.213	79.088	79.512	79.423	79.199	79.469	79.469	79.469	79.683	79.721	79.646	79.534	79.683	79.683	79.609	79.534	79.534	79.46	79.469	79.184	23.333
ON792114.1/RVA/Human-wt/MWI/BTY296/2018/G3P[4]	99.003		100	100	99.851	99.683	99.588	99.664	98.711	98.491	98.483	98.483	98.13	97.979	98.497	86.081	80.068	79.744	79.232	79.707	79.567	79.518	79.781	79.502	79.487	79.502	79.702	79.739	79.665	79.553	79.702	79.702	79.643	79.553	79.553	79.479	79.487	79.802	23.382
ON792103.1/RVA/Human-wt/MWI/BTY27S/2018/G3P[4]	99.003	100		100	99.851	99.683	99.588	99.664	98.711	98.491	98.483	98.483	98.13	97.979	98.497	86.081	80.068	79.744	79.232	79.707	79.567	79.518	79.781	79.502	79.487	79.502	79.702	79.739	79.665	79.553	79.702	79.702	79.643	79.553	79.553	79.479	79.487	79.802	23.382
ON792092.1/RVA/Human-wt/MWI/BTY27C/2018/G3P[4]	99.003	100	100		99.851	99.683	99.588	99.664	98.711	98.491	98.483	98.483	98.13	97.979	98.497	86.081	80.068	79.744	79.232	79.707	79.567	79.518	79.781	79.502	79.487	79.502	79.702	79.739	79.665	79.553	79.702	79.702	79.643	79.553	79.553	79.479	79.487	79.802	23.382
MH166409.1/RVA/Human-wt/PAK663/2016/G3P[4]	98.928	99.851	99.851	99.851		99.758	99.663	99.664	98.786	98.566	98.559	98.483	98.205	98.054	98.347	86.081	80.068	79.744	79.232	79.707	79.567	79.518	79.781	79.502	79.487	79.502	79.702	79.739	79.665	79.553	79.702	79.702	79.643	79.553	79.553	79.479	79.487	79.802	23.382
MH166406.1/RVA/Human-wt/PAK419/2016/G3P[4]	98.758	99.683	99.683	99.683	99.758		99.645	99.646	98.692	98.472	98.464	98.388	98.111	97.96	98.178	85.914	79.955	79.598	79.12	79.561	79.418	79.369	79.634	79.354	79.339	79.354	79.553	79.59	79.516	79.404	79.553	79.553	79.494	79.404	79.404	79.33	79.339	79.656	23.261
LC514515.1/RVA/Human-wt/THA/DBM2017-015/2017/G2P[4]	99.036	99.588	99.588	99.588	99.663	99.645		99.925	98.635	98.415	98.407	98.331	98.017	97.867	98.453	86.136	79.992	79.552	79.157	79.515	79.493	79.443	79.589	79.428	79.413	79.428	79.628	79.665	79.59	79.479	79.628	79.628	79.568	79.479	79.479	79.404	79.413	79.552	23.285
LC514526.1/RVA/Human-wt/THA/DBM2018-105/2018/G2P[4]	98.664	99.664	99.664	99.664	99.664	99.646	99.925		98.597	98.377	98.369	98.294	98.016	97.865	98.159	86.177	79.992	79.649	79.157	79.612	79.493	79.443	79.685	79.428	79.413	79.428	79.628	79.665	79.59	79.479	79.628	79.628	79.568	79.479	79.479	79.404	79.413	79.634	23.285
KR705279.1/RVA/Human-wt/BEL/BE35/2007/G2P[4]	98.54	98.711	98.711	98.711	98.786	98.692	98.635	98.597		99.166	99.166	99.09	98.862	98.559	97.653	86.023	80.008	79.353	79.171	79.315	79.493	79.381	79.315	79.427	79.427	79.427	79.642	79.679	79.605	79.493	79.642	79.642	79.567	79.493	79.493	79.418	79.353	79.427	23.092
KJ752406.1/RVA/Human-wt/ZAF/MRC-DPRU81/2007/G2P[4]	98.314	98.491	98.491	98.491	98.566	98.472	98.415	98.377	99.166		100	99.924	99.547	98.792	97.505	86.016	79.805	79.267	78.971	79.23	79.344	79.295	79.23	79.28	79.264	79.28	79.479	79.516	79.441	79.33	79.479	79.479	79.419	79.33	79.33	79.255	79.19	79.341	23.14
MW552304.1/RVA/Human-wt/ZAF/UFS-NGS-MRC-DPRU764/2006/G2P[4]	98.312	98.483	98.483	98.483	98.559	98.464	98.407	98.369	99.166	100		99.924	99.545	98.786	97.502	85.985	79.82	79.204	78.985	79.167	79.344	79.232	79.167	79.278	79.278	79.278	79.493	79.53	79.456	79.344	79.493	79.493	79.418	79.344	79.344	79.269	79.204	79.278	23.14
MW551974.1/RVA/Human-wt/ZAF/UFS-NGS-MRC-DPRU1040/2008/G2P[4]	98.312	98.483	98.483	98.483	98.483	98.388	98.331	98.294	99.09	99.924	99.924		99.469	98.711	97.502	85.947	79.82	79.204	78.985	79.167	79.344	79.232	79.167	79.278	79.278	79.278	79.493	79.53	79.456	79.344	79.493	79.493	79.418	79.344	79.344	79.269	79.204	79.278	23.092
LC228371.1/RVA/Human-wt/JPN/MI1132/2016/G2P[4]	97.902	98.13	98.13	98.13	98.205	98.111	98.017	98.016	98.862	99.547	99.545	99.469		98.428	96.982	85.992	79.767	79.339	78.859	79.303	79.232	79.184	79.303	79.168	79.153	79.168	79.367	79.404	79.33	79.218	79.367	79.367	79.308	79.218	79.218	79.143	79.078	79.413	23.14
LC406809.1/RVA/Human-wt/KEN/KDH1111/2011/G8P[4]	97.902	97.979	97.979	97.979	98.054	97.96	97.867	97.865	98.559	98.792	98.786	98.711	98.428		96.792	86.056	80.03	79.655	79.195	79.618	79.567	79.518	79.545	79.502	79.487	79.502	79.702	79.739	79.665	79.553	79.702	79.702	79.643	79.553	79.553	79.479	79.413	79.765	23.478
RVA/Human-wt/ZMB/CIDRZ-RV2106/2020/G12P[4]	98.122	98.497	98.497	98.497	98.347	98.178	98.453	98.159	97.653	97.505	97.502	97.502	96.982	96.792		84.503	79.655	78.621	78.898	78.548	79.047	78.959	78.658	79.006	79.006	79.006	79.219	79.257	79.182	79.071	79.219	79.219	79.145	79.071	79.071	78.996	79.006	78.716	23.382
GU565064.1/RVA/Vaccine/USA/RotaTeq-SC2-9/1992/G2P7[5]	85.513	86.081	86.081	86.081	86.081	85.914	86.136	86.177	86.023	86.016	85.985	85.947	85.992	86.056	84.503		78.941	78.684	78.262	78.72	78.523	78.664	78.72	78.426	78.484	78.426	78.622	78.659	78.696	78.547	78.622	78.585	78.563	78.51	78.473	78.436	78.558	78.668	22.174
JX943610.2/RVA/Human-TC/USA/Rotarix/2009/G1P[8]	79.974	80.068	80.068	80.068	80.068	79.955	79.992	79.992	80.008	79.805	79.82	79.82	79.767	80.03	79.655	78.941		92.431	92.431	92.543	92.742	92.75	92.431	92.356	92.319	92.394	92.601	92.564	92.564	92.601	92.638	92.489	92.713	92.564	92.564	92.676	92.207	92.282	22.447
MT737430.1/RVA/Human-wt/MOZ/HJM1646/2017/G1P[8]	79.162	79.744	79.744	79.744	79.744	79.598	79.552	79.649	79.353	79.267	79.204	79.204	79.339	79.655	78.621	78.684	92.431		99.59	99.415	99.219	99.185	99.305	99.22	99.182	99.22	99.034	98.922	98.922	99.034	98.922	98.922	98.923	98.922	98.922	98.922	98.997	99.085	22.206
RVA/Human-wt/ZMB/CIDRZ-RV2150/2020/G12P[8]	79.213	79.232	79.232	79.232	79.232	79.12	79.157	79.157	79.171	78.971	78.985	78.985	78.859	79.195	78.898	78.262	92.431	99.59		99.142	98.955	98.919	99.031	98.956	98.919	98.956	98.77	98.658	98.658	98.77	98.658	98.658	98.732	98.658	98.658	98.658	98.732	98.807	22.303
MT737433.1/RVA/Human-wt/MOZ/HPQ1706/2017/G1P[8]	79.088	79.707	79.707	79.707	79.707	79.561	79.515	79.612	79.315	79.23	79.167	79.167	79.303	79.618	78.548	78.72	92.543	99.415	99.142		99.74	99.482	99.305	99.146	99.108	99.072	98.959	98.848	98.848	98.959	98.848	98.774	98.849	98.848	98.848	98.848	98.922	98.939	22.206
MT855252.1/RVA/Human-wt/ZAF/UFS-NGS-MRC-DPRU65/2014/G1P[8]	79.512	79.567	79.567	79.567	79.567	79.418	79.493	79.493	79.493	79.344	79.344	79.344	79.232	79.567	79.047	78.523	92.742	99.219	98.955	99.74		99.664	99.033	98.884	98.847	98.884	99.142	99.031	99.031	99.142	99.031	98.956	99.031	99.031	99.031	99.031	98.661	98.661	22.206
MN067059.1/RVA/Human-wt/IND/CMC_00034/2013/G1P[8]	79.423	79.518	79.518	79.518	79.518	79.369	79.443	79.443	79.381	79.295	79.232	79.232	79.184	79.518	78.959	78.664	92.75	99.185	98.919	99.482	99.664		99.074	98.923	98.885	98.849	99.181	99.069	99.069	99.181	99.069	98.994	99.07	99.069	99.069	99.069	98.699	98.704	22.158
KU048553.1/RVA/Hu-wt/ITA/ME659/14/2014/G12P[8]	79.199	79.781	79.781	79.781	79.781	79.634	79.589	79.685	79.315	79.23	79.167	79.167	79.303	79.545	78.658	78.72	92.431	99.305	99.031	99.305	99.033	99.074		99.109	99.071	99.035	98.922	98.811	98.811	98.922	98.811	98.737	98.886	98.811	98.811	98.811	98.959	98.902	22.254
MN633028.1/RVA/Human-wt/RWA/UFS-NGS-MRC-DPRU8001/2015/G1P[8]	79.469	79.502	79.502	79.502	79.502	79.354	79.428	79.428	79.427	79.28	79.278	79.278	79.168	79.502	79.006	78.426	92.356	99.22	98.956	99.146	98.884	98.923	99.109		99.889	99.777	99.74	99.628	99.628	99.591	99.628	99.517	99.48	99.48	99.48	99.48	99.703	99.517	22.351
MZ095738.1/RVA/Human-wt/KEN/KLF0802/2015/G1P[8]	79.469	79.487	79.487	79.487	79.487	79.339	79.413	79.413	79.427	79.264	79.278	79.278	79.153	79.487	79.006	78.484	92.319	99.182	98.919	99.108	98.847	98.885	99.071	99.889		99.74	99.703	99.591	99.591	99.554	99.591	99.48	99.443	99.443	99.443	99.443	99.666	99.48	22.399
MN632885.1/RVA/Human-wt/RWA/UFS-NGS-MRC-DPRU16725/2016/G1P[8]	79.469	79.502	79.502	79.502	79.502	79.354	79.428	79.428	79.427	79.28	79.278	79.278	79.168	79.502	79.006	78.426	92.394	99.22	98.956	99.072	98.884	98.849	99.035	99.777	99.74		99.591	99.48	99.48	99.517	99.48	99.368	99.406	99.405	99.405	99.405	99.554	99.443	22.447
MZ095366.1/RVA/Human-wt/KEN/KLF0761/2015/G1P[8]	79.683	79.702	79.702	79.702	79.702	79.553	79.628	79.628	79.642	79.479	79.493	79.493	79.367	79.702	79.219	78.622	92.601	99.034	98.77	98.959	99.142	99.181	98.922	99.74	99.703	99.591		99.888	99.888	99.851	99.888	99.777	99.739	99.739	99.739	99.739	99.517	99.331	22.351
MZ097286.1/RVA/Human-wt/KEN/KLF2467/2017/G1P[8]	79.721	79.739	79.739	79.739	79.739	79.59	79.665	79.665	79.679	79.516	79.53	79.53	79.404	79.739	79.257	78.659	92.564	98.922	98.658	98.848	99.031	99.069	98.811	99.628	99.591	99.48	99.888		99.777	99.739	99.777	99.665	99.628	99.628	99.628	99.628	99.405	99.22	22.303
MZ095531.1/RVA/Human-wt/KEN/KLF0778/2015/G1P[8]	79.646	79.665	79.665	79.665	79.665	79.516	79.59	79.59	79.605	79.441	79.456	79.456	79.33	79.665	79.182	78.696	92.564	98.922	98.658	98.848	99.031	99.069	98.811	99.628	99.591	99.48	99.888	99.777		99.739	99.777	99.665	99.628	99.628	99.628	99.628	99.405	99.22	22.399
MN479169.1/RVA/Human-wt/USA/2014751657/2014/G1P[8]	79.534	79.553	79.553	79.553	79.553	79.404	79.479	79.479	79.493	79.33	79.344	79.344	79.218	79.553	79.071	78.547	92.601	99.034	98.77	98.959	99.142	99.181	98.922	99.591	99.554	99.517	99.851	99.739	99.739		99.739	99.628	99.739	99.739	99.739	99.739	99.368	99.331	22.254
MZ095377.1/RVA/Human-wt/KEN/KLF0762/2015/G1P[8]	79.683	79.702	79.702	79.702	79.702	79.553	79.628	79.628	79.642	79.479	79.493	79.493	79.367	79.702	79.219	78.622	92.638	98.922	98.658	98.848	99.031	99.069	98.811	99.628	99.591	99.48	99.888	99.777	99.777	99.739		99.665	99.628	99.628	99.628	99.628	99.405	99.22	22.399
MZ095914.1/RVA/Human-wt/KEN/KLF0819/2015/G1P[8]	79.683	79.702	79.702	79.702	79.702	79.553	79.628	79.628	79.642	79.479	79.493	79.493	79.367	79.702	79.219	78.585	92.489	98.922	98.658	98.774	98.956	98.994	98.737	99.517	99.48	99.368	99.777	99.665	99.665	99.628	99.665		99.516	99.516	99.516	99.516	99.294	99.257	22.303
MZ066008.1/RVA/Human-wt/BEN/3001607643/2017/G9P[8]	79.609	79.643	79.643	79.643	79.643	79.494	79.568	79.568	79.567	79.419	79.418	79.418	79.308	79.643	79.145	78.563	92.713	98.923	98.732	98.849	99.031	99.07	98.886	99.48	99.443	99.406	99.739	99.628	99.628	99.739	99.628	99.516		99.628	99.628	99.628	99.257	99.22	22.351
MN479156.1/RVA/Human-wt/USA/2014741422/2014/G1P[8]	79.534	79.553	79.553	79.553	79.553	79.404	79.479	79.479	79.493	79.33	79.344	79.344	79.218	79.553	79.071	78.51	92.564	98.922	98.658	98.848	99.031	99.069	98.811	99.48	99.443	99.405	99.739	99.628	99.628	99.739	99.628	99.516	99.628		99.926	99.628	99.257	99.22	22.206
MN479143.1/RVA/Human-wt/USA/2014741252/2014/G1P[8]	79.534	79.553	79.553	79.553	79.553	79.404	79.479	79.479	79.493	79.33	79.344	79.344	79.218	79.553	79.071	78.473	92.564	98.922	98.658	98.848	99.031	99.069	98.811	99.48	99.443	99.405	99.739	99.628	99.628	99.739	99.628	99.516	99.628	99.926		99.628	99.257	99.22	22.254
MN479152.1/RVA/Human-wt/USA/2014741338/2014/G1P[8]	79.46	79.479	79.479	79.479	79.479	79.33	79.404	79.404	79.418	79.255	79.269	79.269	79.143	79.479	78.996	78.436	92.676	98.922	98.658	98.848	99.031	99.069	98.811	99.48	99.443	99.405	99.739	99.628	99.628	99.739	99.628	99.516	99.628	99.628	99.628		99.257	99.22	22.303
MZ097103.1/RVA/Human-wt/KEN/KLF1048/2016/G1P[8]	79.469	79.487	79.487	79.487	79.487	79.339	79.413	79.413	79.353	79.19	79.204	79.204	79.078	79.413	79.006	78.558	92.207	98.997	98.732	98.922	98.661	98.699	98.959	99.703	99.666	99.554	99.517	99.405	99.405	99.368	99.405	99.294	99.257	99.257	99.257	99.257		99.294	22.351
LC514548.1/RVA/Human-wt/THA/DBM2018-111/2018/G9P[8]	79.184	79.802	79.802	79.802	79.802	79.656	79.552	79.634	79.427	79.341	79.278	79.278	79.413	79.765	78.716	78.668	92.282	99.085	98.807	98.939	98.661	98.704	98.902	99.517	99.48	99.443	99.331	99.22	99.22	99.331	99.22	99.257	99.22	99.22	99.22	99.22	99.294		22.254
JX027905.1/RVA/Human-wt/AUS/CK00092/2009/G1P[8]Outgroup	23.333	23.382	23.382	23.382	23.382	23.261	23.285	23.285	23.092	23.14	23.14	23.092	23.14	23.478	23.382	22.174	22.447	22.206	22.303	22.206	22.206	22.158	22.254	22.351	22.399	22.447	22.351	22.303	22.399	22.254	22.399	22.303	22.351	22.206	22.254	22.303	22.351	22.254

## Sheet: DATA S5 VP3_NT
	JX943611.2/RVA/Human-TC/USA/Rotarix/2009/G1P[8]	GU565065.1/RVA/Vaccine/USA/RotaTeq-SC2-9/1992/G2P7[5]	RVA/Human-wt/ZMB/CIDRZ-RV2150/2020/G12P[8]	MT737465.1/RVA/Human-wt/MOZ/HJM1646/2017/G1P[8]	MN066756.1/RVA/Human-wt/IND/CMC_00048/2013/G9P[8]	MT737483.1/RVA/Human-wt/MOZ/HGM0544/2015/G1P[8]	KU048583.1/RVA/Hu-wt/ITA/ME659/14/2014/G12P[8]	MN066948.1/RVA/Human-wt/IND/CMC_00044/2012/G12P[8]	MN066948.1/RVA/Human-wt/IND/CMC_00044/2012/G12P[8] 2	JQ069749.1/RVA/Human-wt/CAN/RT122-07/2008/G1P[8]	HQ392408.1/RVA/Human-wt/BEL/BE00045/2009/G1P[8]	KJ753021.1/RVA/Human-wt/ZAF/MRC-DPRU138/2009/G12P[8]	MT854714.1/RVA/Human-wt/ZAF/UFS-NGS-MRC-DPRU138/2009/G1P[8]	HQ392264.1/RVA/Human-wt/BEL/BE00031/2008/G1P[8]	MG670681.1/RVA/Human-wt/DOM/3000503704/2014/G1P[8]	MG670676.1/RVA/Human-wt/DOM/3000503695/2014/G1P[8]	MH291341.1/RVA/Human-wt/KEN/3607/2016/G1P[8]	MZ095948.1/RVA/Human-wt/KEN/KLF0823/2015/G1P[8]	MH291342.1/RVA/Human-wt/KEN/3638/2016/G1P[8]	MN479314.1/RVA/Human-wt/USA/2014741422/2014/G1P[8]	MN633051.1/RVA/Human-wt/RWA/UFS-NGS-MRC-DPRU8033/2015/G1P[8]	MN632678.1/RVA/Human-wt/RWA/UFS-NGS-MRC-DPRU10007/2015/G1P[8]	ON792038.1/RVA/Human-wt/MWI/BTY24R/2018/G3P[4]	ON792027.1/RVA/Human-wt/MWI/BTY240/2018/G3P[4]	ON792006.1/RVA/Human-wt/MWI/BTY232/2017/G3P[4]	ON791995.1/RVA/Human-wt/MWI/BTY22J/2017/G3P[4]	RVA/Human-wt/ZMB/CIDRZ-RV2106/2020/G12P[4]	MH170021.1/RVA/Human-wt/PAK663/2016/G3P[4]	MH170018.1/RVA/Human-wt/PAK419/2016/G3P[4]	MH170019.1/RVA/Human-wt/PAK585/2016/G1P[8]	LC227964.1/RVA/Human-wt/IND/Kol-066/2013/G9P[4]	LC227961.1/RVA/Human-wt/IND/Kol-063/2013/G9P[4]	LC514527.1/RVA/Human-wt/THA/DBM2018-105/2018/G2P[4]	LC514494.1/RVA/Human-wt/THA/DBM2018-291/2018/G9P[8]	MG891962.1/RVA/Human-wt/MOZ/0045/2012/G8P[4]	MZ065668.1/RVA/Human-wt/BEN/3001607182/2016/G9P[4]	KU248418.1/RVA/Human-wt/BGN/J263/2010/G2P[4]	KU199272.1/RVA/Human-wt/BGN/J306/2010/G2P[4]	LC105593.1/RVA/Human-wt/GHA/GHDC1581/2013/G2P[4]	LC105582.1/RVA/Human-wt/GHA/GHPML1989/2012/G2P[4]	MW552987.1/RVA/Human-wt/ZAF/UFS-NGS-NICD9329/2012/G2P[4]	MW552173.1/RVA/Human-wt/ZAF/UFS-NGS-MRC-DPRU203/2013/G2P[4]	OP677619.1/RVA/Human-wt/KEN/KLF1066/2014/	OP677608.1/RVA/Human-wt/KEN/KLF0719/2014/	LC477526.1/RVA/Human-wt/JPN/Tokyo18-42/2018/G2P[4]	LC477525.1/RVA/Human-wt/JPN/Tokyo18-41/2018/G2P[4]	MN479423.1/RVA/Human-wt/USA/3000558215/2016/G2P[8]	MW552943.1/RVA/Human-wt/ZAF/UFS-NGS-NICD9031/2012/G2P[4]	RVA/Human-wt/ZMB/CIDRZ-RV2088/2020/G1P[4]
JX943611.2/RVA/Human-TC/USA/Rotarix/2009/G1P[8]		98.285	91.547	91.587	91.627	91.587	91.547	91.507	91.507	91.866	91.667	91.587	91.54	91.587	91.547	91.468	91.467	91.667	91.388	91.509	91.467	91.468	75.997	75.997	75.997	75.997	76.156	75.957	75.714	75.955	75.997	75.997	76.116	76.116	75.994	75.837	76.077	75.997	75.997	75.797	75.808	75.888	75.718	75.677	75.877	75.877	75.997	76.008	75.369
GU565065.1/RVA/Vaccine/USA/RotaTeq-SC2-9/1992/G2P7[5]	98.285		91.826	92.049	91.937	92.049	92.011	91.808	91.808	92.145	91.96	91.897	91.828	91.881	91.746	91.674	91.667	91.786	91.587	91.715	91.673	91.68	76.418	76.418	76.38	76.38	76.236	76.469	75.962	76.2	76.468	76.496	76.53	76.455	76.034	75.896	76.766	76.727	76.275	76.157	75.928	76.008	75.837	75.8	76.382	76.343	76.116	76.128	75.526
RVA/Human-wt/ZMB/CIDRZ-RV2150/2020/G12P[8]	91.547	91.826		99.561	99.402	99.203	99.282	99.163	99.163	98.963	98.923	98.844	98.809	98.923	98.963	98.893	98.884	98.844	98.884	98.811	98.804	98.811	76.834	76.834	76.834	76.834	76.914	76.754	76.598	76.84	76.874	76.874	76.914	76.914	76.716	76.635	76.794	76.715	76.715	76.595	76.766	76.766	76.675	76.743	76.754	76.754	76.794	76.806	76.166
MT737465.1/RVA/Human-wt/MOZ/HJM1646/2017/G1P[8]	91.587	92.049	99.561		99.763	99.653	99.653	99.525	99.525	99.322	99.287	99.209	99.22	99.287	99.322	99.303	99.242	99.203	99.163	99.221	99.163	99.221	77.152	77.229	77.19	77.19	76.834	77.204	76.716	76.954	77.202	77.229	77.188	77.079	76.636	76.494	77.267	77.229	76.824	76.706	76.687	76.607	76.515	76.62	77.039	77	76.635	76.647	76.2
MN066756.1/RVA/Human-wt/IND/CMC_00048/2013/G9P[8]	91.627	91.937	99.402	99.763		99.407	99.565	99.446	99.446	99.322	99.287	99.209	99.179	99.287	99.322	99.262	99.242	99.203	99.163	99.18	99.163	99.18	76.917	76.917	76.917	76.917	76.834	76.838	76.597	76.837	76.877	76.877	76.917	76.917	76.556	76.534	76.798	76.719	76.683	76.564	76.607	76.607	76.515	76.579	76.759	76.759	76.635	76.647	76.2
MT737483.1/RVA/Human-wt/MOZ/HGM0544/2015/G1P[8]	91.587	92.049	99.203	99.653	99.407		99.305	99.169	99.169	99.043	98.931	98.854	98.891	98.931	99.043	99.057	98.963	99.003	98.884	99.057	98.884	98.975	77.152	77.229	77.19	77.19	76.834	77.204	76.716	76.954	77.202	77.229	77.188	77.079	76.636	76.494	77.267	77.229	76.824	76.706	76.687	76.607	76.515	76.579	77.039	77	76.635	76.647	76.2
KU048583.1/RVA/Hu-wt/ITA/ME659/14/2014/G12P[8]	91.547	92.011	99.282	99.653	99.565	99.305		99.723	99.723	99.203	99.168	99.091	99.097	99.168	99.242	99.221	99.163	99.123	99.083	99.139	99.084	99.139	77.036	77.036	76.997	76.997	76.715	77.088	76.557	76.795	77.087	77.113	77.072	76.962	76.435	76.375	77.074	77.113	76.706	76.588	76.487	76.487	76.396	76.497	76.923	76.884	76.515	76.607	76.081
MN066948.1/RVA/Human-wt/IND/CMC_00044/2012/G12P[8]	91.507	91.808	99.163	99.525	99.446	99.169	99.723		100	99.083	99.129	99.05	99.014	99.129	99.083	99.016	99.003	98.963	98.923	98.934	98.924	98.934	76.771	76.771	76.771	76.771	76.715	76.692	76.478	76.717	76.731	76.731	76.771	76.771	76.435	76.375	76.573	76.573	76.536	76.417	76.487	76.487	76.396	76.456	76.613	76.613	76.515	76.527	76.081
MN066948.1/RVA/Human-wt/IND/CMC_00044/2012/G12P[8] 2	91.507	91.808	99.163	99.525	99.446	99.169	99.723	100		99.083	99.129	99.05	99.014	99.129	99.083	99.016	99.003	98.963	98.923	98.934	98.924	98.934	76.771	76.771	76.771	76.771	76.715	76.692	76.478	76.717	76.731	76.731	76.771	76.771	76.435	76.375	76.573	76.573	76.536	76.417	76.487	76.487	76.396	76.456	76.613	76.613	76.515	76.527	76.081
JQ069749.1/RVA/Human-wt/CAN/RT122-07/2008/G1P[8]	91.866	92.145	98.963	99.322	99.322	99.043	99.203	99.083	99.083		99.482	99.322	99.302	99.482	99.043	98.975	98.963	98.923	98.884	98.893	98.884	98.893	76.914	76.914	76.914	76.914	76.994	76.834	76.598	76.84	76.874	76.874	76.914	76.914	76.716	76.635	76.794	76.715	76.715	76.595	76.766	76.766	76.675	76.743	76.754	76.754	76.794	76.806	76.246
HQ392408.1/RVA/Human-wt/BEL/BE00045/2009/G1P[8]	91.667	91.96	98.923	99.287	99.287	98.931	99.168	99.129	99.129	99.482		99.842	99.836	99.683	99.003	98.934	98.923	98.884	98.844	98.852	98.845	98.852	76.99	76.99	76.99	76.99	76.914	76.911	76.677	76.917	76.95	76.95	76.99	76.99	76.636	76.574	76.871	76.792	76.755	76.636	76.687	76.687	76.595	76.661	76.832	76.832	76.715	76.727	76.279
KJ753021.1/RVA/Human-wt/ZAF/MRC-DPRU138/2009/G12P[8]	91.587	91.897	98.844	99.209	99.209	98.854	99.091	99.05	99.05	99.322	99.842		100	99.525	98.923	98.852	98.844	98.804	98.844	98.769	98.765	98.77	76.996	76.996	76.996	76.996	76.914	76.917	76.677	76.917	76.957	76.957	76.996	76.996	76.676	76.574	76.877	76.798	76.762	76.643	76.687	76.687	76.595	76.661	76.838	76.838	76.715	76.727	76.279
MT854714.1/RVA/Human-wt/ZAF/UFS-NGS-MRC-DPRU138/2009/G1P[8]	91.54	91.828	98.809	99.22	99.179	98.891	99.097	99.014	99.014	99.302	99.836	100		99.507	98.891	98.85	98.809	98.809	98.809	98.768	98.727	98.768	76.674	76.715	76.715	76.715	76.756	76.591	76.55	76.797	76.591	76.591	76.674	76.674	76.647	76.345	76.509	76.427	76.427	76.304	76.55	76.509	76.427	76.632	76.427	76.427	76.468	76.55	75.985
HQ392264.1/RVA/Human-wt/BEL/BE00031/2008/G1P[8]	91.587	91.881	98.923	99.287	99.287	98.931	99.168	99.129	99.129	99.482	99.683	99.525	99.507		99.003	98.934	98.923	98.884	98.844	98.852	98.845	98.852	76.871	76.871	76.871	76.871	76.794	76.792	76.558	76.797	76.832	76.832	76.871	76.871	76.515	76.454	76.752	76.673	76.636	76.517	76.567	76.567	76.475	76.538	76.713	76.713	76.595	76.607	76.16
MG670681.1/RVA/Human-wt/DOM/3000503704/2014/G1P[8]	91.547	91.746	98.963	99.322	99.322	99.043	99.242	99.083	99.083	99.043	99.003	98.923	98.891	99.003		99.959	99.841	99.801	99.761	99.795	99.761	99.795	76.834	76.834	76.834	76.834	76.914	76.754	76.518	76.759	76.794	76.794	76.834	76.834	76.636	76.555	76.715	76.635	76.635	76.515	76.687	76.687	76.595	76.661	76.675	76.675	76.715	76.727	76.166
MG670676.1/RVA/Human-wt/DOM/3000503695/2014/G1P[8]	91.468	91.674	98.893	99.303	99.262	99.057	99.221	99.016	99.016	98.975	98.934	98.852	98.85	98.934	99.959		99.795	99.795	99.713	99.754	99.713	99.754	76.661	76.702	76.702	76.702	76.743	76.579	76.538	76.784	76.661	76.661	76.661	76.661	76.565	76.333	76.497	76.415	76.415	76.292	76.509	76.468	76.415	76.62	76.415	76.415	76.456	76.509	75.974
MH291341.1/RVA/Human-wt/KEN/3607/2016/G1P[8]	91.467	91.667	98.884	99.242	99.242	98.963	99.163	99.003	99.003	98.963	98.923	98.844	98.809	98.923	99.841	99.795		99.721	99.841	99.713	99.681	99.713	76.834	76.834	76.834	76.834	76.914	76.754	76.518	76.759	76.794	76.794	76.834	76.834	76.636	76.555	76.715	76.635	76.635	76.595	76.766	76.766	76.675	76.743	76.754	76.754	76.794	76.806	76.166
MZ095948.1/RVA/Human-wt/KEN/KLF0823/2015/G1P[8]	91.667	91.786	98.844	99.203	99.203	99.003	99.123	98.963	98.963	98.923	98.884	98.804	98.809	98.884	99.801	99.795	99.721		99.641	99.713	99.641	99.713	76.954	76.954	76.954	76.954	77.033	76.874	76.639	76.88	76.914	76.914	76.954	76.954	76.756	76.675	76.834	76.754	76.754	76.635	76.806	76.806	76.715	76.743	76.794	76.794	76.834	76.846	76.285
MH291342.1/RVA/Human-wt/KEN/3638/2016/G1P[8]	91.388	91.587	98.884	99.163	99.163	98.884	99.083	98.923	98.923	98.884	98.844	98.844	98.809	98.844	99.761	99.713	99.841	99.641		99.631	99.601	99.631	76.874	76.874	76.874	76.874	76.954	76.794	76.478	76.719	76.754	76.754	76.794	76.794	76.596	76.515	76.675	76.595	76.595	76.555	76.727	76.727	76.635	76.702	76.715	76.715	76.754	76.766	76.206
MN479314.1/RVA/Human-wt/USA/2014741422/2014/G1P[8]	91.509	91.715	98.811	99.221	99.18	99.057	99.139	98.934	98.934	98.893	98.852	98.769	98.768	98.852	99.795	99.754	99.713	99.713	99.631		99.631	99.672	76.702	76.743	76.743	76.743	76.784	76.62	76.579	76.825	76.62	76.62	76.702	76.702	76.606	76.374	76.538	76.456	76.456	76.333	76.55	76.509	76.456	76.661	76.456	76.456	76.497	76.55	75.974
MN633051.1/RVA/Human-wt/RWA/UFS-NGS-MRC-DPRU8033/2015/G1P[8]	91.467	91.673	98.804	99.163	99.163	98.884	99.084	98.924	98.924	98.884	98.845	98.765	98.727	98.845	99.761	99.713	99.681	99.641	99.601	99.631		99.959	76.853	76.853	76.853	76.853	76.914	76.773	76.537	76.778	76.813	76.813	76.853	76.853	76.636	76.614	76.733	76.653	76.653	76.574	76.687	76.687	76.595	76.661	76.733	76.733	76.715	76.727	76.185
MN632678.1/RVA/Human-wt/RWA/UFS-NGS-MRC-DPRU10007/2015/G1P[8]	91.468	91.68	98.811	99.221	99.18	98.975	99.139	98.934	98.934	98.893	98.852	98.77	98.768	98.852	99.795	99.754	99.713	99.713	99.631	99.672	99.959		76.762	76.803	76.803	76.803	76.825	76.68	76.639	76.885	76.68	76.68	76.762	76.762	76.647	76.434	76.598	76.516	76.516	76.393	76.591	76.55	76.497	76.702	76.516	76.516	76.538	76.591	76.075
ON792038.1/RVA/Human-wt/MWI/BTY24R/2018/G3P[4]	75.997	76.418	76.834	77.152	76.917	77.152	77.036	76.771	76.771	76.914	76.99	76.996	76.674	76.871	76.834	76.661	76.834	76.954	76.874	76.702	76.853	76.762		99.923	99.884	99.884	99.641	99.401	98.929	98.81	98.879	98.881	98.722	98.829	98.555	98.406	98.418	98.263	98.235	98.157	98.244	98.244	98.046	98.031	97.913	97.874	98.126	98.204	98.85
ON792027.1/RVA/Human-wt/MWI/BTY240/2018/G3P[4]	75.997	76.418	76.834	77.229	76.917	77.229	77.036	76.771	76.771	76.914	76.99	76.996	76.715	76.871	76.834	76.702	76.834	76.954	76.874	76.743	76.853	76.803	99.923		99.961	99.961	99.641	99.401	98.969	98.85	98.879	98.881	98.722	98.829	98.635	98.406	98.418	98.263	98.235	98.157	98.323	98.244	98.046	98.072	97.913	97.874	98.126	98.204	98.85
ON792006.1/RVA/Human-wt/MWI/BTY232/2017/G3P[4]	75.997	76.38	76.834	77.19	76.917	77.19	76.997	76.771	76.771	76.914	76.99	76.996	76.715	76.871	76.834	76.702	76.834	76.954	76.874	76.743	76.853	76.803	99.884	99.961		100	99.641	99.362	98.929	98.81	98.841	98.842	98.683	98.79	98.635	98.406	98.379	98.225	98.235	98.157	98.323	98.244	98.046	98.072	97.874	97.835	98.126	98.204	98.85
ON791995.1/RVA/Human-wt/MWI/BTY22J/2017/G3P[4]	75.997	76.38	76.834	77.19	76.917	77.19	76.997	76.771	76.771	76.914	76.99	76.996	76.715	76.871	76.834	76.702	76.834	76.954	76.874	76.743	76.853	76.803	99.884	99.961	100		99.641	99.362	98.929	98.81	98.841	98.842	98.683	98.79	98.635	98.406	98.379	98.225	98.235	98.157	98.323	98.244	98.046	98.072	97.874	97.835	98.126	98.204	98.85
RVA/Human-wt/ZMB/CIDRZ-RV2106/2020/G12P[4]	76.156	76.236	76.914	76.834	76.834	76.834	76.715	76.715	76.715	76.994	76.914	76.914	76.756	76.794	76.914	76.743	76.914	77.033	76.954	76.784	76.914	76.825	99.641	99.641	99.641	99.641		99.442	98.914	98.794	98.844	98.844	98.684	98.684	98.515	98.285	98.565	98.525	98.126	98.046	98.124	98.124	97.927	97.908	97.887	97.887	98.006	98.084	98.964
MH170021.1/RVA/Human-wt/PAK663/2016/G3P[4]	75.957	76.469	76.754	77.204	76.838	77.204	77.088	76.692	76.692	76.834	76.911	76.917	76.591	76.792	76.754	76.579	76.754	76.874	76.794	76.62	76.773	76.68	99.401	99.401	99.362	99.362	99.442		99.185	99.066	99.129	99.13	98.972	99.024	98.756	98.606	98.705	98.55	98.353	98.275	98.363	98.363	98.166	98.154	98.16	98.16	98.325	98.403	98.651
MH170018.1/RVA/Human-wt/PAK419/2016/G3P[4]	75.714	75.962	76.598	76.716	76.597	76.716	76.557	76.478	76.478	76.598	76.677	76.677	76.55	76.558	76.518	76.538	76.518	76.639	76.478	76.579	76.537	76.639	98.929	98.969	98.929	98.929	98.914	99.185		99.564	99.365	99.365	99.127	99.122	99.031	98.795	98.691	98.651	98.4	98.32	98.43	98.39	98.231	98.195	98.175	98.136	98.271	98.349	98.12
MH170019.1/RVA/Human-wt/PAK585/2016/G1P[8]	75.955	76.2	76.84	76.954	76.837	76.954	76.795	76.717	76.717	76.84	76.917	76.917	76.797	76.797	76.759	76.784	76.759	76.88	76.719	76.825	76.778	76.885	98.81	98.85	98.81	98.81	98.794	99.066	99.564		99.246	99.246	99.167	99.162	98.91	98.674	98.572	98.532	98.28	98.2	98.309	98.269	98.11	98.072	98.056	98.017	98.15	98.309	98
LC227964.1/RVA/Human-wt/IND/Kol-066/2013/G9P[4]	75.997	76.468	76.874	77.202	76.877	77.202	77.087	76.731	76.731	76.874	76.95	76.957	76.591	76.832	76.794	76.661	76.794	76.914	76.754	76.62	76.813	76.68	98.879	98.879	98.841	98.841	98.844	99.129	99.365	99.246		100	99.225	99.219	99.197	99.044	98.841	98.764	98.627	98.549	98.643	98.643	98.445	98.4	98.415	98.376	98.525	98.603	98.056
LC227961.1/RVA/Human-wt/IND/Kol-063/2013/G9P[4]	75.997	76.496	76.874	77.229	76.877	77.229	77.113	76.731	76.731	76.874	76.95	76.957	76.591	76.832	76.794	76.661	76.794	76.914	76.754	76.62	76.813	76.68	98.881	98.881	98.842	98.842	98.844	99.13	99.365	99.246	100		99.225	99.219	99.197	99.044	98.842	98.765	98.627	98.549	98.643	98.643	98.445	98.4	98.415	98.376	98.525	98.603	98.056
LC514527.1/RVA/Human-wt/THA/DBM2018-105/2018/G2P[4]	76.116	76.53	76.914	77.188	76.917	77.188	77.072	76.771	76.771	76.914	76.99	76.996	76.674	76.871	76.834	76.661	76.834	76.954	76.794	76.702	76.853	76.762	98.722	98.722	98.683	98.683	98.684	98.972	99.127	99.167	99.225	99.225		100	98.715	98.566	98.373	98.296	98.157	98.078	98.164	98.164	97.967	97.949	97.947	97.909	98.046	98.124	97.898
LC514494.1/RVA/Human-wt/THA/DBM2018-291/2018/G9P[8]	76.116	76.455	76.914	77.079	76.917	77.079	76.962	76.771	76.771	76.914	76.99	76.996	76.674	76.871	76.834	76.661	76.834	76.954	76.794	76.702	76.853	76.762	98.829	98.829	98.79	98.79	98.684	99.024	99.122	99.162	99.219	99.219	100		98.715	98.566	98.477	98.399	98.157	98.078	98.164	98.164	97.967	97.949	97.93	97.93	98.046	98.124	97.898
MG891962.1/RVA/Human-wt/MOZ/0045/2012/G8P[4]	75.994	76.034	76.716	76.636	76.556	76.636	76.435	76.435	76.435	76.716	76.636	76.676	76.647	76.515	76.636	76.565	76.636	76.756	76.596	76.606	76.636	76.647	98.555	98.635	98.635	98.635	98.515	98.756	99.031	98.91	99.197	99.197	98.715	98.715		99.037	98.996	98.956	98.715	98.635	98.796	98.715	98.595	98.558	98.475	98.475	98.595	98.675	97.793
MZ065668.1/RVA/Human-wt/BEN/3001607182/2016/G9P[4]	75.837	75.896	76.635	76.494	76.534	76.494	76.375	76.375	76.375	76.635	76.574	76.574	76.345	76.454	76.555	76.333	76.555	76.675	76.515	76.374	76.614	76.434	98.406	98.406	98.406	98.406	98.285	98.606	98.795	98.674	99.044	99.044	98.566	98.566	99.037		98.845	98.805	98.526	98.526	98.523	98.523	98.325	98.277	98.367	98.367	98.405	98.483	97.571
KU248418.1/RVA/Human-wt/BGN/J263/2010/G2P[4]	76.077	76.766	76.794	77.267	76.798	77.267	77.074	76.573	76.573	76.794	76.871	76.877	76.509	76.752	76.715	76.497	76.715	76.834	76.675	76.538	76.733	76.598	98.418	98.418	98.379	98.379	98.565	98.705	98.691	98.572	98.841	98.842	98.373	98.477	98.996	98.845		99.691	99.373	99.294	99.401	99.401	99.203	99.18	98.956	98.918	99.282	99.361	97.858
KU199272.1/RVA/Human-wt/BGN/J306/2010/G2P[4]	75.997	76.727	76.715	77.229	76.719	77.229	77.113	76.573	76.573	76.715	76.792	76.798	76.427	76.673	76.635	76.415	76.635	76.754	76.595	76.456	76.653	76.516	98.263	98.263	98.225	98.225	98.525	98.55	98.651	98.532	98.764	98.765	98.296	98.399	98.956	98.805	99.691		99.216	99.137	99.281	99.281	99.083	99.057	98.802	98.763	99.163	99.242	97.818
LC105593.1/RVA/Human-wt/GHA/GHDC1581/2013/G2P[4]	75.997	76.275	76.715	76.824	76.683	76.824	76.706	76.536	76.536	76.715	76.755	76.762	76.427	76.636	76.635	76.415	76.635	76.754	76.595	76.456	76.653	76.516	98.235	98.235	98.235	98.235	98.126	98.353	98.4	98.28	98.627	98.627	98.157	98.157	98.715	98.526	99.373	99.216		99.686	99.441	99.441	99.322	99.303	99.137	99.137	99.242	99.321	97.501
LC105582.1/RVA/Human-wt/GHA/GHPML1989/2012/G2P[4]	75.797	76.157	76.595	76.706	76.564	76.706	76.588	76.417	76.417	76.595	76.636	76.643	76.304	76.517	76.515	76.292	76.595	76.635	76.555	76.333	76.574	76.393	98.157	98.157	98.157	98.157	98.046	98.275	98.32	98.2	98.549	98.549	98.078	98.078	98.635	98.526	99.294	99.137	99.686		99.441	99.441	99.322	99.303	99.216	99.216	99.242	99.321	97.422
MW552987.1/RVA/Human-wt/ZAF/UFS-NGS-NICD9329/2012/G2P[4]	75.808	75.928	76.766	76.687	76.607	76.687	76.487	76.487	76.487	76.766	76.687	76.687	76.55	76.567	76.687	76.509	76.766	76.806	76.727	76.55	76.687	76.591	98.244	98.323	98.323	98.323	98.124	98.363	98.43	98.309	98.643	98.643	98.164	98.164	98.796	98.523	99.401	99.281	99.441	99.441		99.92	99.401	99.425	99.202	99.202	99.321	99.401	97.406
MW552173.1/RVA/Human-wt/ZAF/UFS-NGS-MRC-DPRU203/2013/G2P[4]	75.888	76.008	76.766	76.607	76.607	76.607	76.487	76.487	76.487	76.766	76.687	76.687	76.509	76.567	76.687	76.468	76.766	76.806	76.727	76.509	76.687	76.55	98.244	98.244	98.244	98.244	98.124	98.363	98.39	98.269	98.643	98.643	98.164	98.164	98.715	98.523	99.401	99.281	99.441	99.441	99.92		99.401	99.384	99.202	99.202	99.321	99.401	97.406
OP677619.1/RVA/Human-wt/KEN/KLF1066/2014/	75.718	75.837	76.675	76.515	76.515	76.515	76.396	76.396	76.396	76.675	76.595	76.595	76.427	76.475	76.595	76.415	76.675	76.715	76.635	76.456	76.595	76.497	98.046	98.046	98.046	98.046	97.927	98.166	98.231	98.11	98.445	98.445	97.967	97.967	98.595	98.325	99.203	99.083	99.322	99.322	99.401	99.401		99.795	99.003	99.003	99.123	99.202	97.29
OP677608.1/RVA/Human-wt/KEN/KLF0719/2014/	75.677	75.8	76.743	76.62	76.579	76.579	76.497	76.456	76.456	76.743	76.661	76.661	76.632	76.538	76.661	76.62	76.743	76.743	76.702	76.661	76.661	76.702	98.031	98.072	98.072	98.072	97.908	98.154	98.195	98.072	98.4	98.4	97.949	97.949	98.558	98.277	99.18	99.057	99.303	99.303	99.425	99.384	99.795		99.016	99.016	99.139	99.261	97.253
LC477526.1/RVA/Human-wt/JPN/Tokyo18-42/2018/G2P[4]	75.877	76.382	76.754	77.039	76.759	77.039	76.923	76.613	76.613	76.754	76.832	76.838	76.427	76.713	76.675	76.415	76.754	76.794	76.715	76.456	76.733	76.516	97.913	97.913	97.874	97.874	97.887	98.16	98.175	98.056	98.415	98.415	97.947	97.93	98.475	98.367	98.956	98.802	99.137	99.216	99.202	99.202	99.003	99.016		99.961	99.801	99.401	97.184
LC477525.1/RVA/Human-wt/JPN/Tokyo18-41/2018/G2P[4]	75.877	76.343	76.754	77	76.759	77	76.884	76.613	76.613	76.754	76.832	76.838	76.427	76.713	76.675	76.415	76.754	76.794	76.715	76.456	76.733	76.516	97.874	97.874	97.835	97.835	97.887	98.16	98.136	98.017	98.376	98.376	97.909	97.93	98.475	98.367	98.918	98.763	99.137	99.216	99.202	99.202	99.003	99.016	99.961		99.801	99.401	97.184
MN479423.1/RVA/Human-wt/USA/3000558215/2016/G2P[8]	75.997	76.116	76.794	76.635	76.635	76.635	76.515	76.515	76.515	76.794	76.715	76.715	76.468	76.595	76.715	76.456	76.794	76.834	76.754	76.497	76.715	76.538	98.126	98.126	98.126	98.126	98.006	98.325	98.271	98.15	98.525	98.525	98.046	98.046	98.595	98.405	99.282	99.163	99.242	99.242	99.321	99.321	99.123	99.139	99.801	99.801		99.521	97.29
MW552943.1/RVA/Human-wt/ZAF/UFS-NGS-NICD9031/2012/G2P[4]	76.008	76.128	76.806	76.647	76.647	76.647	76.607	76.527	76.527	76.806	76.727	76.727	76.55	76.607	76.727	76.509	76.806	76.846	76.766	76.55	76.727	76.591	98.204	98.204	98.204	98.204	98.084	98.403	98.349	98.309	98.603	98.603	98.124	98.124	98.675	98.483	99.361	99.242	99.321	99.321	99.401	99.401	99.202	99.261	99.401	99.401	99.521		97.366
RVA/Human-wt/ZMB/CIDRZ-RV2088/2020/G1P[4]	75.369	75.526	76.166	76.2	76.2	76.2	76.081	76.081	76.081	76.246	76.279	76.279	75.985	76.16	76.166	75.974	76.166	76.285	76.206	75.974	76.185	76.075	98.85	98.85	98.85	98.85	98.964	98.651	98.12	98	98.056	98.056	97.898	97.898	97.793	97.571	97.858	97.818	97.501	97.422	97.406	97.406	97.29	97.253	97.184	97.184	97.29	97.366
JX027905.1/RVA/Human-wt/AUS/CK00092/2009/G1P[8]AS	28.571	28.633	29.064	29.064	29.002	29.002	29.064	29.002	29.002	29.187	29.064	28.941	28.941	29.002	29.064	29.064	29.002	28.941	28.941	28.941	29.002	29.002	27.032	26.97	26.97	26.97	26.97	26.847	27.032	26.847	27.032	27.032	26.909	26.909	27.032	26.909	27.032	26.97	26.847	26.97	27.032	27.032	27.094	27.032	26.847	26.847	26.909	27.032	26.97
[truncated: 1 more columns]

## Sheet: DATA S6 VP6_NT
	JX943613.2/RVA/Human-TC/USA/Rotarix/2009/G1P[8]	RVA/Human-wt/ZMB/CIDRZ-RV2150/2023/G12P[8]	MT737536.1/RVA/Human-wt/MOZ/HJM1646/2017/G1P[8]	MN067062.1/RVA/Human-wt/IND/CMC_00034/2013/G1P[8]	MT737556.1/RVA/Human-wt/MOZ/HGM0033/2014/G1P[8]	MT737554.1/RVA/Human-wt/MOZ/HCN0666/2015/G1P[8]	MT737546.1/RVA/Human-wt/MOZ/HCN0154/2015/G1P[8]	MT737553.1/RVA/Human-wt/MOZ/HCN0690/2015/G1P[8]	KP752630.1/RVA/Human-wt/ZAF/MRC-DPRU5003/XXXX/G1P[8]	JX195067.1/RVA/Human-wt/ITA/AV21/2010/G9P[8]	MN066950.1/RVA/Human-wt/IND/CMC_00044/2012/G12P[8]	KC713890.1/RVA/Hu-wt/RUS/Nov12-N4489/2012/P[8]	KX363297.1/RVA/Human-wt/VNM/12070_94/VP6	LC086762.1/RVA/Human-wt/THA/SKT-98/2013/G1P[8]	MK417783.1/RVA/Human-wt/ESP/SS96099331/2018/G12P[8]	MK417782.1/RVA/Human-wt/ESP/SS67922985/2018/G12P[8]	KF661454.2/RVA/Hu-wt/RUS/S12-25/2012/G1P[8]	KJ752984.1/RVA/Human-wt/ZAF/MRC-DPRU83/2011/G1P[8]	MH484054.1/RVA/Hu-wt/RUS/Omsk/O1420/2012/G1P[8]	KJ753483.1/RVA/Human-wt/ETH/MRC-DPRU842/2012/G9P[8]	MN577169.1/RVA/Human-wt/RUS/Novosibirsk/NS18-A1514/2018/G4P[8]	KY497479.1/RVA/Human-wt/PAK/94/2010/G1P[6]	MT163203.1/RVA/Human-wt/RWA/UFS-NGS_MRC-DPRU6235/2014/G4P[4]	RVA/Human-wt/ZMB/CIDRZ-RV2106/2023/G12P[4]	GU565067.1/RVA/Vaccine/USA/RotaTeq-SC2-9/1992/G2P7[5]	RVA/Human-wt/ZMB/CIDRZ-RV2088/2023/G1P[4]	MH170026.1/RVA/Human-wt/PAK663/2016/G3P[4]	ON791997.1/RVA/Human-wt/MWI/BTY22J/2017/G3P[4]	ON791987.1/RVA/Human-wt/MWI/BTY22H/2017/G3P[4]	ON792051.1/RVA/Human-wt/MWI/BTY25L/2018/G3P[4]	MH170023.1/RVA/Human-wt/PAK419/2016/G3P[4]	MH170024.1/RVA/Human-wt/PAK585/2016/G1P[8]	LC514529.1/RVA/Human-wt/THA/DBM2018-105/2018/G2P[4]	KC713896.1/RVA/Hu/RUS/O1299/2012/G2P[6]	KC443635.1/RVA/Human-wt/AUS/CK20028/2006/G2P[4]	KF036165.1/RVA/Hu/RUS/O1117/2011/G2P[4]	KF036153.1/RVA/Hu/RUS/Nov12-N5000/2012/G2P[4]	KF036162.1/RVA/Hu/RUS/O1033/2010/G2P[4]	KF036155.1/RVA/Hu/RUS/Nov12-N5188/2012	KU248398.1/RVA/Human-wt/BGN/J266/2010/G2P[4]	KJ753527.1/RVA/Human-wt/SEN/MRC-DPRU1915/2008/G2P[4]	KP753182.1/RVA/Human-wt/UGA/MRC-DPRU3710/2009/G2P[4]	MG181319.1/RVA/Human-wt/MWI/BID1JK/2013/G2P[4]	MN067021.1/RVA/Human-wt/IND/CMC_00020/2012/G2P[X]	MN066786.1/RVA/Human-wt/IND/CMC_00024/2012/G2P[X]	MG181660.1/RVA/Human-wt/MWI/BID2BS/2013/G1P[8]	MG891997.1/RVA/Human-wt/MOZ/0126/2013/G2P[4]	JX027905.1/RVA/Human-wt/AUS/CK00092/2009/G1P[8]Outgroup
JX943613.2/RVA/Human-TC/USA/Rotarix/2009/G1P[8]		90.285	90.117	90.117	90.034	90.117	90.117	90.117	90.285	90.369	90.034	90.034	90.369	90.369	90.452	90.369	90.369	90.369	90.285	90.369	90.148	90.092	85.854	86.823	80.988	79.146	79.512	80.067	80.067	80.067	79.599	79.512	79.983	80.151	80.151	79.983	79.983	80.067	79.899	79.983	80.067	79.326	80.235	79.664	80.235	80.235	80.235	34.583
RVA/Human-wt/ZMB/CIDRZ-RV2150/2020/G12P[8]	90.285		99.688	99.375	99.297	99.219	99.219	99.219	99.219	98.984	99.219	99.219	99.141	99.141	98.906	98.828	98.984	98.906	98.906	98.984	98.783	99.16	91.03	90.469	80.234	79.25	78.751	79.141	79.141	79.141	78.832	78.751	79.141	79.531	79.375	79.219	79.141	79.297	79.063	79.219	79.297	78.73	79.219	78.8	79.219	79.063	79.297	35.25
MT737536.1/RVA/Human-wt/MOZ/HJM1646/2017/G1P[8]	90.117	99.688		99.699	99.631	99.557	99.558	99.478	99.545	99.336	99.548	99.484	99.327	99.336	99.115	99.041	99.115	99.091	99.041	99.167	98.989	99.259	90.853	90.26	80.162	79.167	78.616	79.277	79.277	79.277	78.694	78.616	79.13	79.572	78.939	79.277	79.204	79.351	79.13	79.204	78.788	78.24	79.351	78.406	78.916	79.13	79.331	35.25
MN067062.1/RVA/Human-wt/IND/CMC_00034/2013/G1P[8]	90.117	99.375	99.699		99.925	99.849	99.849	99.774	99.848	99.623	99.849	99.849	99.622	99.623	99.397	99.322	99.472	99.394	99.397	99.394	99.292	99.667	90.764	89.844	79.653	79	78.206	78.674	78.674	78.674	78.285	78.206	78.598	79.05	78.788	78.749	78.674	78.824	78.598	78.749	78.636	78.08	78.9	78.406	78.868	78.749	78.9	35.333
MT737556.1/RVA/Human-wt/MOZ/HGM0033/2014/G1P[8]	90.034	99.297	99.631	99.925		99.926	99.926	99.851	99.773	99.558	99.774	99.705	99.551	99.557	99.336	99.263	99.336	99.318	99.263	99.318	99.222	99.506	90.675	89.74	80.088	79.083	78.538	79.204	79.204	79.204	78.616	78.538	79.056	79.499	78.864	79.204	79.13	79.277	79.056	79.13	78.712	78.16	79.425	78.486	78.991	79.204	79.257	35.333
MT737554.1/RVA/Human-wt/MOZ/HCN0666/2015/G1P[8]	90.117	99.219	99.557	99.849	99.926		100	99.925	99.697	99.483	99.699	99.63	99.475	99.482	99.261	99.187	99.261	99.242	99.187	99.242	99.145	99.422	90.586	89.74	80.044	79.083	78.538	79.157	79.157	79.157	78.616	78.538	79.01	79.453	78.864	79.157	79.084	79.231	79.01	79.084	78.712	78.16	79.379	78.486	78.991	79.157	79.257	35.25
MT737546.1/RVA/Human-wt/MOZ/HCN0154/2015/G1P[8]	90.117	99.219	99.558	99.849	99.926	100		99.925	99.697	99.484	99.699	99.631	99.476	99.483	99.263	99.189	99.263	99.242	99.189	99.242	99.145	99.423	90.586	89.74	80.088	79.083	78.538	79.204	79.204	79.204	78.616	78.538	79.056	79.499	78.864	79.204	79.13	79.277	79.056	79.13	78.712	78.16	79.425	78.486	78.991	79.204	79.257	35.25
MT737553.1/RVA/Human-wt/MOZ/HCN0690/2015/G1P[8]	90.117	99.219	99.478	99.774	99.851	99.925	99.925		99.621	99.404	99.623	99.627	99.471	99.403	99.18	99.106	99.255	99.167	99.18	99.167	99.067	99.5	90.586	89.74	79.881	79.083	78.46	78.912	78.912	78.912	78.538	78.46	78.838	79.285	78.788	78.987	78.912	79.061	78.838	78.987	78.636	78.08	79.136	78.406	78.916	78.987	79.12	35.25
KP752630.1/RVA/Human-wt/ZAF/MRC-DPRU5003/XXXX/G1P[8]	90.285	99.219	99.545	99.848	99.773	99.697	99.697	99.621		99.773	99.697	99.697	99.772	99.773	99.545	99.47	99.621	99.545	99.545	99.545	99.37	99.832	90.941	90.052	79.545	79.167	78.346	78.712	78.712	78.712	78.425	78.346	78.712	79.091	78.939	78.788	78.712	78.864	78.636	78.788	78.788	78.24	78.939	78.549	78.939	78.788	78.939	35.5
JX195067.1/RVA/Human-wt/ITA/AV21/2010/G9P[8]	90.369	98.984	99.336	99.623	99.558	99.483	99.484	99.404	99.773		99.473	99.41	99.551	99.557	99.336	99.263	99.484	99.318	99.263	99.318	99.145	99.506	90.853	90.156	80.088	79.25	78.694	79.351	79.351	79.351	78.771	78.849	79.204	79.646	79.015	79.351	79.277	79.425	79.204	79.277	78.864	78.32	79.572	78.645	79.142	79.351	79.405	35.583
MN066950.1/RVA/Human-wt/IND/CMC_00044/2012/G12P[8]	90.034	99.219	99.548	99.849	99.774	99.699	99.699	99.623	99.697	99.473		100	99.47	99.473	99.247	99.172	99.322	99.394	99.247	99.242	99.136	99.5	90.586	89.844	79.669	79.083	78.397	78.84	78.84	78.84	78.476	78.397	78.84	79.066	78.788	78.765	78.69	78.84	78.614	78.765	78.636	78.08	78.916	78.406	78.9	78.765	78.916	35.333
KC713890.1/RVA/Hu-wt/RUS/Nov12-N4489/2012/P[8]	90.034	99.219	99.484	99.849	99.705	99.63	99.631	99.627	99.697	99.41	100		99.402	99.41	99.189	99.115	99.336	99.394	99.263	99.242	99.145	99.506	90.586	89.844	80.088	79.083	78.616	79.204	79.204	79.204	78.694	78.616	79.056	79.499	78.788	79.204	79.13	79.277	79.056	78.982	78.636	78.08	79.277	78.406	78.916	79.204	79.182	35.333
KX363297.1/RVA/Human-wt/VNM/12070_94/VP6	90.369	99.141	99.327	99.622	99.551	99.475	99.476	99.471	99.772	99.551	99.47	99.402		100	99.776	99.701	99.776	99.772	99.701	99.62	99.448	99.506	90.941	90.052	79.731	79.167	78.295	78.983	78.983	78.983	78.374	78.295	78.833	79.282	78.891	78.983	78.908	79.058	78.833	78.908	78.74	78.188	79.207	78.497	78.955	78.983	79.05	35.417
LC086762.1/RVA/Human-wt/THA/SKT-98/2013/G1P[8]	90.369	99.141	99.336	99.623	99.557	99.482	99.483	99.403	99.773	99.557	99.473	99.41	100		99.779	99.705	99.779	99.773	99.705	99.621	99.455	99.506	90.941	90.052	80	79.167	78.599	79.262	79.262	79.262	78.677	78.599	79.114	79.557	78.939	79.262	79.188	79.336	79.114	79.188	78.788	78.24	79.483	78.566	79.066	79.262	79.331	35.417
MK417783.1/RVA/Human-wt/ESP/SS96099331/2018/G12P[8]	90.452	98.906	99.115	99.397	99.336	99.261	99.263	99.18	99.545	99.336	99.247	99.189	99.776	99.779		99.926	99.558	99.545	99.484	99.394	99.689	99.259	91.208	90.365	80.236	79.417	78.849	79.499	79.499	79.499	78.927	78.849	79.351	79.794	79.167	79.499	79.425	79.572	79.351	79.425	79.015	78.48	79.72	78.805	79.292	79.499	79.554	35.333
MK417782.1/RVA/Human-wt/ESP/SS67922985/2018/G12P[8]	90.369	98.828	99.041	99.322	99.263	99.187	99.189	99.106	99.47	99.263	99.172	99.115	99.701	99.705	99.926		99.484	99.47	99.41	99.318	99.611	99.176	91.119	90.365	80.236	79.417	78.849	79.499	79.499	79.499	78.927	78.849	79.351	79.794	79.167	79.499	79.425	79.572	79.351	79.425	79.015	78.48	79.72	78.805	79.292	79.499	79.554	35.333
KF661454.2/RVA/Hu-wt/RUS/S12-25/2012/G1P[8]	90.369	98.984	99.115	99.472	99.336	99.261	99.263	99.255	99.621	99.484	99.322	99.336	99.776	99.779	99.558	99.484		99.621	99.631	99.47	99.3	99.423	90.764	90.052	80.162	79.25	78.694	79.277	79.277	79.277	78.771	78.694	79.13	79.72	79.015	79.425	79.351	79.499	79.277	79.204	78.864	78.32	79.499	78.645	79.142	79.425	79.405	35.5
KJ752984.1/RVA/Human-wt/ZAF/MRC-DPRU83/2011/G1P[8]	90.369	98.906	99.091	99.394	99.318	99.242	99.242	99.167	99.545	99.318	99.394	99.394	99.772	99.773	99.545	99.47	99.621		99.545	99.394	99.213	99.33	90.764	90.052	79.697	79.333	78.504	78.864	78.864	78.864	78.583	78.504	78.864	79.242	79.091	78.939	78.864	79.015	78.788	78.939	78.939	78.4	79.091	78.708	79.091	78.939	79.091	35.333
MH484054.1/RVA/Hu-wt/RUS/Omsk/O1420/2012/G1P[8]	90.285	98.906	99.041	99.397	99.263	99.187	99.189	99.18	99.545	99.263	99.247	99.263	99.701	99.705	99.484	99.41	99.631	99.545		99.394	99.222	99.341	90.764	89.844	80.015	79.083	78.46	79.056	79.056	79.056	78.538	78.46	78.909	79.646	78.939	79.351	79.277	79.425	79.204	79.13	78.788	78.24	79.425	78.566	79.066	79.351	79.331	35.417
KJ753483.1/RVA/Human-wt/ETH/MRC-DPRU842/2012/G9P[8]	90.369	98.984	99.167	99.394	99.318	99.242	99.242	99.167	99.545	99.318	99.242	99.242	99.62	99.621	99.394	99.318	99.47	99.394	99.394		99.213	99.33	90.675	89.948	79.697	79.333	78.504	78.864	78.864	78.864	78.583	78.504	78.864	79.242	79.091	78.939	78.864	79.015	78.788	78.939	78.939	78.4	79.091	78.708	79.091	78.939	79.091	35.583
MN577169.1/RVA/Human-wt/RUS/Novosibirsk/NS18-A1514/2018/G4P[8]	90.148	98.783	98.989	99.292	99.222	99.145	99.145	99.067	99.37	99.145	99.136	99.145	99.448	99.455	99.689	99.611	99.3	99.213	99.222	99.213		99.126	91.03	90.307	79.782	79.011	78.849	78.849	78.849	78.849	78.927	78.849	78.849	79.238	78.819	78.927	78.849	79.005	78.771	79.005	78.74	78.48	79.16	78.805	78.964	79.005	79.144	35.646
KY497479.1/RVA/Human-wt/PAK/94/2010/G1P[6]	90.092	99.16	99.259	99.667	99.506	99.422	99.423	99.5	99.832	99.506	99.5	99.506	99.506	99.506	99.259	99.176	99.423	99.33	99.341	99.33	99.126		90.812	90.052	80.643	79.009	79.196	79.819	79.819	79.819	79.283	79.196	79.572	80.148	79.816	79.984	79.984	80.066	79.901	79.736	79.732	79.181	80.066	79.433	79.883	79.984	79.983	35.333
MT163203.1/RVA/Human-wt/RWA/UFS-NGS_MRC-DPRU6235/2014/G4P[4]	85.854	91.03	90.853	90.764	90.675	90.586	90.586	90.586	90.941	90.853	90.586	90.586	90.941	90.941	91.208	91.119	90.764	90.764	90.764	90.675	91.03	90.812		91.854	83.837	84.059	84.636	84.547	84.547	84.547	84.547	84.458	84.458	84.991	84.991	84.813	84.813	84.725	84.725	84.902	84.991	84.902	84.991	84.991	84.991	84.813	85.258	33.805
RVA/Human-wt/ZMB/CIDRZ-RV2106/2020/G12P[4]	86.823	90.469	90.26	89.844	89.74	89.74	89.74	89.74	90.052	90.156	89.844	89.844	90.052	90.052	90.365	90.365	90.052	90.052	89.844	89.948	90.307	90.052	91.854		86.302	87.396	88.664	89.115	89.115	89.115	88.554	88.445	88.49	88.594	88.49	88.385	88.385	88.281	88.281	88.385	88.49	87.738	88.177	87.57	88.177	88.073	88.49	34.133
GU565067.1/RVA/Vaccine/USA/RotaTeq-SC2-9/1992/G2P7[5]	80.988	80.234	80.162	79.653	80.088	80.044	80.088	79.881	79.545	80.088	79.669	80.088	79.731	80	80.236	80.236	80.162	79.697	80.015	79.697	79.782	80.643	83.837	86.302		92.583	93.546	93.732	93.732	93.584	93.546	93.546	93.437	94.322	94.167	94.322	94.248	94.395	94.174	94.322	94.394	94.16	94.543	94.183	94.428	94.469	94.275	33.333
RVA/Human-wt/ZMB/CIDRZ-RV2088/2020/G1P[4]	79.146	79.25	79.167	79	79.083	79.083	79.083	79.083	79.167	79.25	79.083	79.083	79.167	79.167	79.417	79.417	79.25	79.333	79.083	79.333	79.011	79.009	84.059	87.396	92.583		97.832	97.917	97.917	97.917	97.658	97.658	97.583	97.917	97.75	97.75	97.667	97.667	97.583	97.75	97.75	97.617	97.667	97.625	97.583	97.5	97.5	32.958
MH170026.1/RVA/Human-wt/PAK663/2016/G3P[4]	79.512	78.751	78.616	78.206	78.538	78.538	78.538	78.46	78.346	78.694	78.397	78.616	78.295	78.599	78.849	78.849	78.694	78.504	78.46	78.504	78.849	79.196	84.636	88.664	93.546	97.832		99.844	99.844	99.689	99.844	99.844	98.989	98.756	98.74	98.756	98.678	98.678	98.6	98.756	98.74	98.56	98.367	98.406	98.43	98.212	98.366	33.044
ON791997.1/RVA/Human-wt/MWI/BTY22J/2017/G3P[4]	80.067	79.141	79.277	78.674	79.204	79.157	79.204	78.912	78.712	79.351	78.84	79.204	78.983	79.262	79.499	79.499	79.277	78.864	79.056	78.864	78.849	79.819	84.547	89.115	93.732	97.917	99.844		100	99.853	99.689	99.689	98.746	98.599	98.636	98.599	98.525	98.525	98.451	98.451	98.561	98.4	98.378	98.247	98.268	98.156	98.216	32.833
ON791987.1/RVA/Human-wt/MWI/BTY22H/2017/G3P[4]	80.067	79.141	79.277	78.674	79.204	79.157	79.204	78.912	78.712	79.351	78.84	79.204	78.983	79.262	79.499	79.499	79.277	78.864	79.056	78.864	78.849	79.819	84.547	89.115	93.732	97.917	99.844	100		99.853	99.689	99.689	98.746	98.599	98.636	98.599	98.525	98.525	98.451	98.451	98.561	98.4	98.378	98.247	98.268	98.156	98.216	32.833
ON792051.1/RVA/Human-wt/MWI/BTY25L/2018/G3P[4]	80.067	79.141	79.277	78.674	79.204	79.157	79.204	78.912	78.712	79.351	78.84	79.204	78.983	79.262	79.499	79.499	79.277	78.864	79.056	78.864	78.849	79.819	84.547	89.115	93.584	97.917	99.689	99.853	99.853		99.533	99.533	98.599	98.451	98.485	98.451	98.378	98.378	98.304	98.304	98.409	98.24	98.23	98.088	98.117	98.009	98.067	32.833
MH170023.1/RVA/Human-wt/PAK419/2016/G3P[4]	79.599	78.832	78.694	78.285	78.616	78.616	78.616	78.538	78.425	78.771	78.476	78.694	78.374	78.677	78.927	78.927	78.771	78.583	78.538	78.583	78.927	79.283	84.547	88.554	93.546	97.658	99.844	99.689	99.689	99.533		99.689	98.834	98.756	98.74	98.756	98.678	98.678	98.6	98.756	98.74	98.56	98.367	98.406	98.43	98.212	98.366	33.131
MH170024.1/RVA/Human-wt/PAK585/2016/G1P[8]	79.512	78.751	78.616	78.206	78.538	78.538	78.538	78.46	78.346	78.849	78.397	78.616	78.295	78.599	78.849	78.849	78.694	78.504	78.46	78.504	78.849	79.196	84.458	88.445	93.546	97.658	99.844	99.689	99.689	99.533	99.689		98.834	98.6	98.583	98.6	98.523	98.523	98.445	98.6	98.583	98.4	98.212	98.247	98.273	98.056	98.21	33.044
LC514529.1/RVA/Human-wt/THA/DBM2018-105/2018/G2P[4]	79.983	79.141	79.13	78.598	79.056	79.01	79.056	78.838	78.712	79.204	78.84	79.056	78.833	79.114	79.351	79.351	79.13	78.864	78.909	78.864	78.849	79.572	84.458	88.49	93.437	97.583	98.989	98.746	98.746	98.599	98.834	98.834		98.673	98.712	98.525	98.451	98.451	98.378	98.378	98.636	98.48	98.156	98.327	98.343	97.935	98.141	33
KC713896.1/RVA/Hu/RUS/O1299/2012/G2P[6]	80.151	79.531	79.572	79.05	79.499	79.453	79.499	79.285	79.091	79.646	79.066	79.499	79.282	79.557	79.794	79.794	79.72	79.242	79.646	79.242	79.238	80.148	84.991	88.594	94.322	97.917	98.756	98.599	98.599	98.451	98.756	98.6	98.673		99.697	99.705	99.631	99.631	99.558	99.41	99.621	99.52	99.189	99.363	99.322	99.115	99.108	32.917
KC443635.1/RVA/Human-wt/AUS/CK20028/2006/G2P[4]	80.151	79.375	78.939	78.788	78.864	78.864	78.864	78.788	78.939	79.015	78.788	78.788	78.891	78.939	79.167	79.167	79.015	79.091	78.939	79.091	78.819	79.816	84.991	88.49	94.167	97.75	98.74	98.636	98.636	98.485	98.74	98.583	98.712	99.697		99.697	99.621	99.621	99.545	99.621	99.621	99.52	99.242	99.362	99.318	99.091	99.091	32.917
KF036165.1/RVA/Hu/RUS/O1117/2011/G2P[4]	79.983	79.219	79.277	78.749	79.204	79.157	79.204	78.987	78.788	79.351	78.765	79.204	78.983	79.262	79.499	79.499	79.425	78.939	79.351	78.939	78.927	79.984	84.813	88.385	94.322	97.75	98.756	98.599	98.599	98.451	98.756	98.6	98.525	99.705	99.697		99.926	99.926	99.853	99.41	99.621	99.52	99.189	99.363	99.322	99.115	99.108	32.833
KF036153.1/RVA/Hu/RUS/Nov12-N5000/2012/G2P[4]	79.983	79.141	79.204	78.674	79.13	79.084	79.13	78.912	78.712	79.277	78.69	79.13	78.908	79.188	79.425	79.425	79.351	78.864	79.277	78.864	78.849	79.984	84.813	88.385	94.248	97.667	98.678	98.525	98.525	98.378	98.678	98.523	98.451	99.631	99.621	99.926		99.853	99.926	99.336	99.545	99.44	99.115	99.283	99.247	99.041	99.033	32.833
KF036162.1/RVA/Hu/RUS/O1033/2010/G2P[4]	80.067	79.297	79.351	78.824	79.277	79.231	79.277	79.061	78.864	79.425	78.84	79.277	79.058	79.336	79.572	79.572	79.499	79.015	79.425	79.015	79.005	80.066	84.725	88.281	94.395	97.667	98.678	98.525	98.525	98.378	98.678	98.523	98.451	99.631	99.621	99.926	99.853		99.779	99.336	99.545	99.44	99.115	99.283	99.247	99.041	99.033	32.833
KF036155.1/RVA/Hu/RUS/Nov12-N5188/2012	79.899	79.063	79.13	78.598	79.056	79.01	79.056	78.838	78.636	79.204	78.614	79.056	78.833	79.114	79.351	79.351	79.277	78.788	79.204	78.788	78.771	79.901	84.725	88.281	94.174	97.583	98.6	98.451	98.451	98.304	98.6	98.445	98.378	99.558	99.545	99.853	99.926	99.779		99.263	99.47	99.36	99.041	99.203	99.172	98.968	98.959	32.833
KU248398.1/RVA/Human-wt/BGN/J266/2010/G2P[4]	79.983	79.219	79.204	78.749	79.13	79.084	79.13	78.987	78.788	79.277	78.765	78.982	78.908	79.188	79.425	79.425	79.204	78.939	79.13	78.939	79.005	79.736	84.902	88.385	94.322	97.75	98.756	98.451	98.451	98.304	98.756	98.6	98.378	99.41	99.621	99.41	99.336	99.336	99.263		99.848	99.68	99.336	99.522	99.548	99.115	99.182	32.917
KJ753527.1/RVA/Human-wt/SEN/MRC-DPRU1915/2008/G2P[4]	80.067	79.297	78.788	78.636	78.712	78.712	78.712	78.636	78.788	78.864	78.636	78.636	78.74	78.788	79.015	79.015	78.864	78.939	78.788	78.939	78.74	79.732	84.991	88.49	94.394	97.75	98.74	98.561	98.561	98.409	98.74	98.583	98.636	99.621	99.621	99.621	99.545	99.545	99.47	99.848		99.84	99.47	99.522	99.545	99.318	99.318	32.917
KP753182.1/RVA/Human-wt/UGA/MRC-DPRU3710/2009/G2P[4]	79.326	78.73	78.24	78.08	78.16	78.16	78.16	78.08	78.24	78.32	78.08	78.08	78.188	78.24	78.48	78.48	78.32	78.4	78.24	78.4	78.48	79.181	84.902	87.738	94.16	97.617	98.56	98.4	98.4	98.24	98.56	98.4	98.48	99.52	99.52	99.52	99.44	99.44	99.36	99.68	99.84		99.28	99.36	99.36	99.12	99.12	32.833
MG181319.1/RVA/Human-wt/MWI/BID1JK/2013/G2P[4]	80.235	79.219	79.351	78.9	79.425	79.379	79.425	79.136	78.939	79.572	78.916	79.277	79.207	79.483	79.72	79.72	79.499	79.091	79.425	79.091	79.16	80.066	84.991	88.177	94.543	97.667	98.367	98.378	98.378	98.23	98.367	98.212	98.156	99.189	99.242	99.189	99.115	99.115	99.041	99.336	99.47	99.28		99.92	99.925	99.779	98.959	33
MN067021.1/RVA/Human-wt/IND/CMC_00020/2012/G2P[X]	79.664	78.8	78.406	78.406	78.486	78.486	78.486	78.406	78.549	78.645	78.406	78.406	78.497	78.566	78.805	78.805	78.645	78.708	78.566	78.708	78.805	79.433	84.991	87.57	94.183	97.625	98.406	98.247	98.247	98.088	98.406	98.247	98.327	99.363	99.362	99.363	99.283	99.283	99.203	99.522	99.522	99.36	99.92		100	99.761	98.964	33.069
MN066786.1/RVA/Human-wt/IND/CMC_00024/2012/G2P[X]	80.235	79.219	78.916	78.868	78.991	78.991	78.991	78.916	78.939	79.142	78.9	78.916	78.955	79.066	79.292	79.292	79.142	79.091	79.066	79.091	78.964	79.883	84.991	88.177	94.428	97.583	98.43	98.268	98.268	98.117	98.43	98.273	98.343	99.322	99.318	99.322	99.247	99.247	99.172	99.548	99.545	99.36	99.925	100		99.774	99.021	33.083
MG181660.1/RVA/Human-wt/MWI/BID2BS/2013/G1P[8]	80.235	79.063	79.13	78.749	79.204	79.157	79.204	78.987	78.788	79.351	78.765	79.204	78.983	79.262	79.499	79.499	79.425	78.939	79.351	78.939	79.005	79.984	84.813	88.073	94.469	97.5	98.212	98.156	98.156	98.009	98.212	98.056	97.935	99.115	99.091	99.115	99.041	99.041	98.968	99.115	99.318	99.12	99.779	99.761	99.774		98.81	32.833
MG891997.1/RVA/Human-wt/MOZ/0126/2013/G2P[4]	80.235	79.297	79.331	78.9	79.257	79.257	79.257	79.12	78.939	79.405	78.916	79.182	79.05	79.331	79.554	79.554	79.405	79.091	79.331	79.091	79.144	79.983	85.258	88.49	94.275	97.5	98.366	98.216	98.216	98.067	98.366	98.21	98.141	99.108	99.091	99.108	99.033	99.033	98.959	99.182	99.318	99.12	98.959	98.964	99.021	98.81		32.667
JX027905.1/RVA/Human-wt/AUS/CK00092/2009/G1P[8]Outgroup	34.583	35.25	35.25	35.333	35.333	35.25	35.25	35.25	35.5	35.583	35.333	35.333	35.417	35.417	35.333	35.333	35.5	35.333	35.417	35.583	35.646	35.333	33.805	34.133	33.333	32.958	33.044	32.833	32.833	32.833	33.131	33.044	33	32.917	32.917	32.833	32.833	32.833	32.833	32.917	32.917	32.833	33	33.069	33.083	32.833	32.667

## Sheet: DATA S7 NSP1_NT
	JX943604.2/RVA/Human-TC/USA/Rotarix/2009/G1P[8]	RVA/Human-wt/ZMB/CIDRZ-RV2150/2020/G12P[8]	MT737605.1/RVA/Human-wt/MOZ/HGM1641/2017/G1P[8]	MT855309.1/RVA/Human-wt/ZAF/UFS-NGS-MRC-DPRU74/2014/G1P[8]	MT855166.1/RVA/Human-wt/ZAF/UFS-NGS-MRC-DPRU4352/2015/G1P[8]	MT854759.1/RVA/Human-wt/ZAF/UFS-NGS-MRC-DPRU150/2014/G1P[8]	MT737613.1/RVA/Human-wt/MOZ/HCB1682/2017/G1P[8]	MT737628.1/RVA/Human-wt/MOZ/HGM0033/2014/G1P[8]	LC374132.1/RVA/Human-wt/NPL/09N3140/2009/G12P[6]	MN479468.1/RVA/Human-wt/USA/2014741338/2014/G1P[8	MN479448.1/RVA/Human-wt/USA/2014741142/2014/G1P[8]	MZ095360.1/RVA/Human-wt/KEN/KLF0761/2015/G1P[8]	MZ097119.1/RVA/Human-wt/KEN/KLF1050/2017/G1P[8]	MZ096192.1/RVA/Human-wt/KEN/KLF0877/2018/G1P[8]	MZ095831.1/RVA/Human-wt/KEN/KLF0812/2015/G1P[8]	MZ095732.1/RVA/Human-wt/KEN/KLF0802/2015/G1P[8]	MZ095644.1/RVA/Human-wt/KEN/KLF0792/2015/G1P[8]	MZ095590.1/RVA/Human-wt/KEN/KLF0785/2015/G1P[8]	MN067105.1/RVA/Human-wt/IND/CMC_00012/2011/G1P[8]	MN632679.1/RVA/Human-wt/RWA/UFS-NGS-MRC-DPRU10007/2015/G1P[8]	KT918727.1/RVA/Human-wt/USA/VU11-12-192/2012/G12P[8]	KT918903.1/RVA/Human-wt/USA/VU11-12-59/2012/G12P[8]	RVA/Human-wt/ZMB/CIDRZ-RV2088/2023/G1P[4]	RVA/Human-wt/ZMB/CIDRZ-RV2106/2023/G12P[4]	ON792097.1/VA/Human-wt/MWI/BTY27S/2018/G3P[4]	ON792020.1/RVA/Human-wt/MWI/BTY240/2018/G3P[4]	ON791988.1/RVA/Human-wt/MWI/BTY22J/2017/G3P[4]	ON792097.1/VA/Human-wt/MWI/BTY27S/2018/G3P[4] 2	MH182448.1/RVA/Human-wt/PAK419/2016/G3P[4]	MH182449.1/RVA/Human-wt/PAK585/2016/G1P[8]	KY497535.1/RVA/Human-wt/PAK/3085/2010/G2P[4]	KC443758.1/RVA/Human-wt/AUS/CK20027/2006/G2P[4]	MT163196.1/RVA/Human-wt/RWA/UFS-NGS_MRC-DPRU6212/2014/G12P[8]	KU059772.1/RVA/Human-wt/AUS/D388/2013/G3P[8]	LC465823.1/RVA/Human-wt/JPN/Ro1885/2013/G1P[8]	LC465302.1/RVA/Human-wt/JPN/Ro1865/2013/G1P[8]	MG996111.1/RVA/Human-wt/SGP/NV-16-161/2016/G2P[4]	KC442887.1/RVA/Human-wt/USA/2008747095/2008/G2P[4]	KU248378.1/RVA/Human-wt/BGN/J303/2010/G2P[4]	KU199276.1/RVA/Human-wt/BGN/J306/2010/G2P[4]	MG181915.1/RVA/Human-wt/MWI/BID15V/2012/G2P[4]	MN067015.1/RVA/Human-wt/IND/CMC_00020/2012/G2P[X]	MN066778.1/RVA/Human-wt/IND/CMC_00024/2012/G2P[X]	KY497557.1/RVA/Human-wt/PAK93/2010/G1P[6]	LC491468.1/RVA/Human-wt/VNM/RVN18.0197/2018/G9P[8]	GU565069.1/RVA/Vaccine/USA/RotaTeq-SC2-9/1992/G2P7[5]	JX027905.1/RVA/Human-wt/AUS/CK00092/2009/G1P[8]Out
JX943604.2/RVA/Human-TC/USA/Rotarix/2009/G1P[8]		84.189	84.394	84.362	84.294	84.294	84.257	84.189	84.463	84.394	84.531	84.394	84.326	84.463	84.326	84.463	84.326	84.326	84.6	84.463	84.394	84.394	73.785	73.785	75.154	75.154	75.154	75.154	75.222	75.291	75.652	75.565	75.428	75.496	75.428	75.428	75.359	75.162	75.496	75.565	75.222	75.428	75.428	75.291	75.565	64.905	34.583
RVA/Human-wt/ZMB/CIDRZ-RV2150/2020/G12P[8]	84.189		99.803	99.863	99.794	99.794	99.737	99.671	99.013	99.384	99.384	99.247	99.179	99.179	99.179	99.179	99.179	99.179	99.011	99.112	98.092	98.092	73.176	73.176	75.197	75.197	75.197	74.729	75.329	75.526	75.034	75.148	74.983	75.329	75.132	75.132	75.395	74.81	75.197	75.263	75.395	75.461	75.412	74.9	75.329	64.821	34.327
MT737605.1/RVA/Human-wt/MOZ/HGM1641/2017/G1P[8]	84.394	99.803		99.931	99.863	99.863	99.808	99.744	99.104	99.452	99.452	99.316	99.247	99.247	99.247	99.247	99.247	99.247	99.079	99.18	97.929	97.899	73.176	73.176	75.88	75.88	75.88	75.232	76.008	76.136	75.403	75.181	74.983	76.008	75.644	75.55	75.869	74.879	75.752	75.816	76.072	75.541	75.477	75.262	75.712	65.589	34.157
MT855309.1/RVA/Human-wt/ZAF/UFS-NGS-MRC-DPRU74/2014/G1P[8]	84.362	99.863	99.931		99.931	99.931	99.931	99.863	99.177	99.52	99.52	99.383	99.314	99.314	99.314	99.314	99.314	99.314	99.177	99.314	98.011	98.011	73.388	73.388	74.897	74.897	74.897	74.897	75.034	75.24	75.103	74.897	75.034	75.103	74.897	74.897	75.103	74.532	74.897	74.966	75.103	75.171	75.171	74.966	75.034	64.562	34.157
MT855166.1/RVA/Human-wt/ZAF/UFS-NGS-MRC-DPRU4352/2015/G1P[8]	84.294	99.794	99.863	99.931		99.863	99.863	99.794	99.108	99.451	99.451	99.314	99.246	99.246	99.246	99.246	99.246	99.246	99.108	99.246	97.942	97.942	73.457	73.457	74.966	74.966	74.966	74.966	75.103	75.309	75.171	74.966	75.103	75.171	74.966	74.966	75.171	74.604	74.966	75.034	75.171	75.24	75.24	75.034	75.103	64.494	34.242
MT854759.1/RVA/Human-wt/ZAF/UFS-NGS-MRC-DPRU150/2014/G1P[8]	84.294	99.794	99.863	99.931	99.863		99.863	99.794	99.108	99.451	99.451	99.314	99.246	99.246	99.246	99.246	99.246	99.246	99.108	99.246	97.942	97.942	73.388	73.388	74.966	74.966	74.966	74.966	75.103	75.309	75.171	74.966	75.103	75.171	74.966	74.966	75.171	74.604	74.966	75.034	75.171	75.24	75.24	75.034	75.103	64.494	34.157
MT737613.1/RVA/Human-wt/MOZ/HCB1682/2017/G1P[8]	84.257	99.737	99.808	99.931	99.863	99.863		99.808	99.168	99.452	99.452	99.316	99.247	99.247	99.247	99.247	99.384	99.247	99.145	99.18	97.994	97.965	73.243	73.243	75.944	75.944	75.944	75.299	76.072	76.2	75.538	75.247	75.12	76.072	75.709	75.614	75.933	74.879	75.816	75.88	76.136	75.607	75.542	75.328	75.777	65.653	34.242
MT737628.1/RVA/Human-wt/MOZ/HGM0033/2014/G1P[8]	84.189	99.671	99.744	99.863	99.794	99.794	99.808		99.104	99.384	99.384	99.247	99.179	99.179	99.179	99.179	99.179	99.179	99.079	99.112	97.929	97.899	73.176	73.176	75.88	75.88	75.88	75.232	76.008	76.136	75.47	75.181	75.051	76.136	75.773	75.679	75.869	74.879	75.752	75.816	76.072	75.541	75.477	75.262	75.712	65.589	34.157
LC374132.1/RVA/Human-wt/NPL/09N3140/2009/G12P[6]	84.463	99.013	99.104	99.177	99.108	99.108	99.168	99.104		99.521	99.521	99.384	99.316	99.316	99.316	99.316	99.316	99.316	99.474	99.112	98.317	98.293	73.041	73.041	75.688	75.688	75.688	75.033	75.816	75.944	75.269	74.984	74.846	75.816	75.451	75.356	75.676	74.672	75.56	75.624	75.88	75.344	75.279	75.066	75.518	65.463	34.242
MN479468.1/RVA/Human-wt/USA/2014741338/2014/G1P[8	84.394	99.384	99.452	99.52	99.451	99.451	99.452	99.384	99.521		99.863	99.726	99.658	99.658	99.658	99.658	99.658	99.658	99.521	99.521	98.357	98.357	73.374	73.374	74.88	74.88	74.88	74.88	75.017	75.222	75.034	74.88	75.017	75.086	74.88	74.88	75.086	74.587	74.88	74.949	75.086	75.154	75.154	74.949	75.017	64.566	34.157
MN479448.1/RVA/Human-wt/USA/2014741142/2014/G1P[8]	84.531	99.384	99.452	99.52	99.451	99.451	99.452	99.384	99.521	99.863		99.726	99.658	99.658	99.658	99.658	99.658	99.658	99.521	99.521	98.357	98.357	73.374	73.374	74.88	74.88	74.88	74.88	75.017	75.222	75.034	74.88	75.017	75.086	74.88	74.88	75.086	74.587	74.88	74.949	75.086	75.154	75.154	74.949	75.017	64.499	34.157
MZ095360.1/RVA/Human-wt/KEN/KLF0761/2015/G1P[8]	84.394	99.247	99.316	99.383	99.314	99.314	99.316	99.247	99.384	99.726	99.726		99.932	99.932	99.932	99.932	99.932	99.932	99.384	99.384	98.357	98.357	73.374	73.374	74.949	74.949	74.949	74.949	75.086	75.291	75.103	74.949	75.086	75.154	74.949	74.949	75.154	74.659	74.949	75.017	75.154	75.222	75.222	75.017	75.086	64.634	33.986
MZ097119.1/RVA/Human-wt/KEN/KLF1050/2017/G1P[8]	84.326	99.179	99.247	99.314	99.246	99.246	99.247	99.179	99.316	99.658	99.658	99.932		99.863	99.863	99.863	99.863	99.863	99.316	99.316	98.289	98.289	73.306	73.306	74.88	74.88	74.88	74.88	75.017	75.222	75.034	74.88	75.017	75.086	74.88	74.88	75.086	74.587	74.88	74.949	75.086	75.154	75.154	74.949	75.017	64.566	33.986
MZ096192.1/RVA/Human-wt/KEN/KLF0877/2018/G1P[8]	84.463	99.179	99.247	99.314	99.246	99.246	99.247	99.179	99.316	99.658	99.658	99.932	99.863		99.863	99.863	99.863	99.863	99.316	99.316	98.289	98.289	73.443	73.443	75.017	75.017	75.017	75.017	75.154	75.359	75.171	75.017	75.154	75.222	75.017	75.017	75.222	74.731	75.017	75.086	75.222	75.291	75.291	75.086	75.154	64.702	33.986
MZ095831.1/RVA/Human-wt/KEN/KLF0812/2015/G1P[8]	84.326	99.179	99.247	99.314	99.246	99.246	99.247	99.179	99.316	99.658	99.658	99.932	99.863	99.863		99.863	99.863	99.863	99.316	99.316	98.289	98.289	73.374	73.374	74.949	74.949	74.949	74.949	75.086	75.291	75.103	74.949	75.086	75.154	74.949	74.949	75.154	74.659	74.949	75.017	75.154	75.222	75.222	75.017	75.086	64.702	34.072
MZ095732.1/RVA/Human-wt/KEN/KLF0802/2015/G1P[8]	84.463	99.179	99.247	99.314	99.246	99.246	99.247	99.179	99.316	99.658	99.658	99.932	99.863	99.863	99.863		99.863	99.863	99.316	99.316	98.289	98.289	73.443	73.443	75.017	75.017	75.017	75.017	75.154	75.359	75.171	75.017	75.154	75.222	75.017	75.017	75.222	74.731	75.017	75.086	75.222	75.291	75.291	75.086	75.154	64.702	33.901
MZ095644.1/RVA/Human-wt/KEN/KLF0792/2015/G1P[8]	84.326	99.179	99.247	99.314	99.246	99.246	99.384	99.179	99.316	99.658	99.658	99.932	99.863	99.863	99.863	99.863		99.863	99.316	99.316	98.289	98.289	73.443	73.443	75.017	75.017	75.017	75.017	75.154	75.359	75.171	75.017	75.154	75.222	75.017	75.017	75.222	74.731	75.017	75.086	75.222	75.291	75.291	75.086	75.154	64.702	34.072
MZ095590.1/RVA/Human-wt/KEN/KLF0785/2015/G1P[8]	84.326	99.179	99.247	99.314	99.246	99.246	99.247	99.179	99.316	99.658	99.658	99.932	99.863	99.863	99.863	99.863	99.863		99.316	99.316	98.289	98.289	73.306	73.306	74.88	74.88	74.88	74.88	75.017	75.222	75.034	74.88	75.017	75.086	74.88	74.88	75.086	74.587	74.88	74.949	75.086	75.154	75.154	74.949	75.017	64.566	33.901
MN067105.1/RVA/Human-wt/IND/CMC_00012/2011/G1P[8]	84.6	99.011	99.079	99.177	99.108	99.108	99.145	99.079	99.474	99.521	99.521	99.384	99.316	99.316	99.316	99.316	99.316	99.316		99.112	98.289	98.288	73.041	73.041	75	75	75	74.595	75.132	75.329	74.966	74.967	74.846	75.132	74.934	74.934	75.197	74.655	75	75.066	75.197	75.263	75.263	74.766	75.132	64.43	33.986
MN632679.1/RVA/Human-wt/RWA/UFS-NGS-MRC-DPRU10007/2015/G1P[8]	84.463	99.112	99.18	99.314	99.246	99.246	99.18	99.112	99.112	99.521	99.521	99.384	99.316	99.316	99.316	99.316	99.316	99.316	99.112		97.951	97.951	73.429	73.429	74.932	74.932	74.932	74.932	75.068	75.273	75.103	74.932	75.051	75.137	74.932	74.932	75.137	74.57	74.932	75	75.137	75.205	75.205	75	75.068	64.503	34.157
KT918727.1/RVA/Human-wt/USA/VU11-12-192/2012/G12P[8]	84.394	98.092	97.929	98.011	97.942	97.942	97.994	97.929	98.317	98.357	98.357	98.357	98.289	98.289	98.289	98.289	98.289	98.289	98.289	97.951		100	73.378	73.378	75.76	75.76	75.76	75.067	75.824	75.953	75.306	75.247	75.051	75.824	75.614	75.535	75.695	75.017	75.695	75.76	75.889	75.607	75.542	75.166	75.57	65.237	34.412
KT918903.1/RVA/Human-wt/USA/VU11-12-59/2012/G12P[8]	84.394	98.092	97.899	98.011	97.942	97.942	97.965	97.899	98.293	98.357	98.357	98.357	98.289	98.289	98.289	98.289	98.289	98.289	98.288	97.951	100		73.378	73.378	75.378	75.378	75.378	74.915	75.443	75.64	75.154	75.247	75.051	75.443	75.246	75.246	75.509	75.017	75.312	75.378	75.509	75.575	75.526	75.017	75.378	64.824	34.412
RVA/Human-wt/ZMB/CIDRZ-RV2088/2020/G1P[4]	73.785	73.176	73.176	73.388	73.457	73.388	73.243	73.176	73.041	73.374	73.374	73.374	73.306	73.443	73.374	73.443	73.443	73.306	73.041	73.429	73.378	73.378		100	97.162	97.162	97.162	97.154	96.757	96.554	96.159	95.608	95.489	95.203	95.135	95.135	95.338	95.184	95.203	95.135	95.135	95.068	95.068	95.338	95.878	63.411	34.471
RVA/Human-wt/ZMB/CIDRZ-RV2106/2020/G12P[4]	73.785	73.176	73.176	73.388	73.457	73.388	73.243	73.176	73.041	73.374	73.374	73.374	73.306	73.443	73.374	73.443	73.443	73.306	73.041	73.429	73.378	73.378	100		97.162	97.162	97.162	97.154	96.757	96.554	96.159	95.608	95.489	95.203	95.135	95.135	95.338	95.184	95.203	95.135	95.135	95.068	95.068	95.338	95.878	63.411	34.471
ON792097.1/VA/Human-wt/MWI/BTY27S/2018/G3P[4]	75.154	75.197	75.88	74.897	74.966	74.966	75.944	75.88	75.688	74.88	74.88	74.949	74.88	75.017	74.949	75.017	75.017	74.88	75	74.932	75.76	75.378	97.162	97.162		100	100	100	99.298	99.042	98.724	98.288	98.154	97.957	97.875	97.865	97.879	97.999	97.829	97.765	97.893	97.77	97.765	97.902	98.446	65.718	34.327
ON792020.1/RVA/Human-wt/MWI/BTY240/2018/G3P[4]	75.154	75.197	75.88	74.897	74.966	74.966	75.944	75.88	75.688	74.88	74.88	74.949	74.88	75.017	74.949	75.017	75.017	74.88	75	74.932	75.76	75.378	97.162	97.162	100		100	100	99.298	99.042	98.724	98.288	98.154	97.957	97.875	97.865	97.879	97.999	97.829	97.765	97.893	97.77	97.765	97.902	98.446	65.718	34.327
ON791988.1/RVA/Human-wt/MWI/BTY22J/2017/G3P[4]	75.154	75.197	75.88	74.897	74.966	74.966	75.944	75.88	75.688	74.88	74.88	74.949	74.88	75.017	74.949	75.017	75.017	74.88	75	74.932	75.76	75.378	97.162	97.162	100	100		100	99.298	99.042	98.724	98.288	98.154	97.957	97.875	97.865	97.879	97.999	97.829	97.765	97.893	97.77	97.765	97.902	98.446	65.718	34.327
ON792097.1/VA/Human-wt/MWI/BTY27S/2018/G3P[4] 2	75.154	74.729	75.232	74.897	74.966	74.966	75.299	75.232	75.033	74.88	74.88	74.949	74.88	75.017	74.949	75.017	75.017	74.88	74.595	74.932	75.067	74.915	97.154	97.154	100	100	100		99.27	99.005	98.724	98.241	98.154	97.877	97.793	97.79	97.996	97.94	97.744	97.678	97.81	97.703	97.703	97.877	98.397	64.849	34.327
MH182448.1/RVA/Human-wt/PAK419/2016/G3P[4]	75.222	75.329	76.008	75.034	75.103	75.103	76.072	76.008	75.816	75.017	75.017	75.086	75.017	75.154	75.086	75.154	75.154	75.017	75.132	75.068	75.824	75.443	96.757	96.757	99.298	99.298	99.298	99.27		99.234	98.791	98.486	98.223	98.148	98.068	98.06	97.943	98.137	98.02	97.957	98.084	97.967	97.962	97.967	98.64	65.971	34.668
MH182449.1/RVA/Human-wt/PAK585/2016/G1P[8]	75.291	75.526	76.136	75.24	75.309	75.309	76.2	76.136	75.944	75.222	75.222	75.291	75.222	75.359	75.291	75.359	75.359	75.222	75.329	75.273	75.953	75.64	96.554	96.554	99.042	99.042	99.042	99.005	99.234		98.522	98.157	97.881	97.765	97.682	97.671	97.686	97.792	97.637	97.573	97.701	97.639	97.633	97.705	98.381	65.908	34.412
KY497535.1/RVA/Human-wt/PAK/3085/2010/G2P[4]	75.652	75.034	75.403	75.103	75.171	75.171	75.538	75.47	75.269	75.034	75.034	75.103	75.034	75.171	75.103	75.171	75.171	75.034	74.966	75.103	75.306	75.154	96.159	96.159	98.724	98.724	98.724	98.724	98.791	98.522		99.247	98.971	98.791	98.714	98.712	98.986	99.065	98.724	98.657	98.522	98.7	98.7	98.86	99.256	65.492	34.157
KC443758.1/RVA/Human-wt/AUS/CK20027/2006/G2P[4]	75.565	75.148	75.181	74.897	74.966	74.966	75.247	75.181	74.984	74.88	74.88	74.949	74.88	75.017	74.949	75.017	75.017	74.88	74.967	74.932	75.247	75.247	95.608	95.608	98.288	98.288	98.288	98.241	98.486	98.157	99.247		99.453	99.342	99.144	99.144	99.21	99.31	99.342	99.276	98.881	98.947	98.947	99.265	98.815	65.45	34.327
MT163196.1/RVA/Human-wt/RWA/UFS-NGS_MRC-DPRU6212/2014/G12P[8]	75.428	74.983	74.983	75.034	75.103	75.103	75.12	75.051	74.846	75.017	75.017	75.086	75.017	75.154	75.086	75.154	75.154	75.017	74.846	75.051	75.051	75.051	95.489	95.489	98.154	98.154	98.154	98.154	98.223	97.881	98.971	99.453		99.248	99.043	99.043	98.906	99.355	99.316	99.248	98.838	98.906	98.906	99.248	98.496	65.088	34.327
KU059772.1/RVA/Human-wt/AUS/D388/2013/G3P[8]	75.496	75.329	76.008	75.103	75.171	75.171	76.072	76.136	75.816	75.086	75.086	75.154	75.086	75.222	75.154	75.222	75.222	75.086	75.132	75.137	75.824	75.443	95.203	95.203	97.957	97.957	97.957	97.877	98.148	97.765	98.791	99.342	99.248		99.678	99.677	98.65	99.103	98.978	98.914	98.659	98.689	98.685	98.885	98.446	66.287	34.327
LC465823.1/RVA/Human-wt/JPN/Ro1885/2013/G1P[8]	75.428	75.132	75.644	74.897	74.966	74.966	75.709	75.773	75.451	74.88	74.88	74.949	74.88	75.017	74.949	75.017	75.017	74.88	74.934	74.932	75.614	75.246	95.135	95.135	97.875	97.875	97.875	97.793	98.068	97.682	98.714	99.144	99.043	99.678		100	98.519	98.896	98.841	98.777	98.455	98.492	98.488	98.81	98.249	65.753	34.157
LC465302.1/RVA/Human-wt/JPN/Ro1865/2013/G1P[8]	75.428	75.132	75.55	74.897	74.966	74.966	75.614	75.679	75.356	74.88	74.88	74.949	74.88	75.017	74.949	75.017	75.017	74.88	74.934	74.932	75.535	75.246	95.135	95.135	97.865	97.865	97.865	97.79	98.06	97.671	98.712	99.144	99.043	99.677	100		98.642	98.896	98.9	98.836	98.448	98.492	98.488	98.809	98.247	65.599	34.157
MG996111.1/RVA/Human-wt/SGP/NV-16-161/2016/G2P[4]	75.359	75.395	75.869	75.103	75.171	75.171	75.933	75.869	75.676	75.086	75.086	75.154	75.086	75.222	75.154	75.222	75.222	75.086	75.197	75.137	75.695	75.509	95.338	95.338	97.879	97.879	97.879	97.996	97.943	97.686	98.986	99.21	98.906	98.65	98.519	98.642		98.758	98.586	98.522	98.201	98.426	98.422	98.878	98.575	66.009	33.986
KC442887.1/RVA/Human-wt/USA/2008747095/2008/G2P[4]	75.162	74.81	74.879	74.532	74.604	74.604	74.879	74.879	74.672	74.587	74.587	74.659	74.587	74.731	74.659	74.731	74.731	74.587	74.655	74.57	75.017	75.017	95.184	95.184	97.999	97.999	97.999	97.94	98.137	97.792	99.065	99.31	99.355	99.103	98.896	98.896	98.758		99.862	99.793	99.379	99.448	99.448	99.229	98.482	64.549	34.412
KU248378.1/RVA/Human-wt/BGN/J303/2010/G2P[4]	75.496	75.197	75.752	74.897	74.966	74.966	75.816	75.752	75.56	74.88	74.88	74.949	74.88	75.017	74.949	75.017	75.017	74.88	75	74.932	75.695	75.312	95.203	95.203	97.829	97.829	97.829	97.744	98.02	97.637	98.724	99.342	99.316	98.978	98.841	98.9	98.586	99.862		99.936	99.298	99.475	99.474	99.016	98.381	66.034	34.242
KU199276.1/RVA/Human-wt/BGN/J306/2010/G2P[4]	75.565	75.263	75.816	74.966	75.034	75.034	75.88	75.816	75.624	74.949	74.949	75.017	74.949	75.086	75.017	75.086	75.086	74.949	75.066	75	75.76	75.378	95.135	95.135	97.765	97.765	97.765	97.678	97.957	97.573	98.657	99.276	99.248	98.914	98.777	98.836	98.522	99.793	99.936		99.234	99.41	99.408	98.951	98.316	65.971	34.242
MG181915.1/RVA/Human-wt/MWI/BID15V/2012/G2P[4]	75.222	75.395	76.072	75.103	75.171	75.171	76.136	76.072	75.88	75.086	75.086	75.154	75.086	75.222	75.154	75.222	75.222	75.086	75.197	75.137	75.889	75.509	95.135	95.135	97.893	97.893	97.893	97.81	98.084	97.701	98.522	98.881	98.838	98.659	98.455	98.448	98.201	99.379	99.298	99.234		99.803	99.803	98.689	98.122	65.971	34.327
MN067015.1/RVA/Human-wt/IND/CMC_00020/2012/G2P[X]	75.428	75.461	75.541	75.171	75.24	75.24	75.607	75.541	75.344	75.154	75.154	75.222	75.154	75.291	75.222	75.291	75.291	75.154	75.263	75.205	75.607	75.575	95.068	95.068	97.77	97.77	97.77	97.703	97.967	97.639	98.7	98.947	98.906	98.689	98.492	98.492	98.426	99.448	99.475	99.41	99.803		100	98.865	98.164	65.39	34.327
MN066778.1/RVA/Human-wt/IND/CMC_00024/2012/G2P[X]	75.428	75.412	75.477	75.171	75.24	75.24	75.542	75.477	75.279	75.154	75.154	75.222	75.154	75.291	75.222	75.291	75.291	75.154	75.263	75.205	75.542	75.526	95.068	95.068	97.765	97.765	97.765	97.703	97.962	97.633	98.7	98.947	98.906	98.685	98.488	98.488	98.422	99.448	99.474	99.408	99.803	100		98.865	98.159	65.299	34.327
KY497557.1/RVA/Human-wt/PAK93/2010/G1P[6]	75.291	74.9	75.262	74.966	75.034	75.034	75.328	75.262	75.066	74.949	74.949	75.017	74.949	75.086	75.017	75.086	75.086	74.949	74.766	75	75.166	75.017	95.338	95.338	97.902	97.902	97.902	97.877	97.967	97.705	98.86	99.265	99.248	98.885	98.81	98.809	98.878	99.229	99.016	98.951	98.689	98.865	98.865		98.482	65.455	34.157
LC491468.1/RVA/Human-wt/VNM/RVN18.0197/2018/G9P[8]	75.565	75.329	75.712	75.034	75.103	75.103	75.777	75.712	75.518	75.017	75.017	75.086	75.017	75.154	75.086	75.154	75.154	75.017	75.132	75.068	75.57	75.378	95.878	95.878	98.446	98.446	98.446	98.397	98.64	98.381	99.256	98.815	98.496	98.446	98.249	98.247	98.575	98.482	98.381	98.316	98.122	98.164	98.159	98.482		65.683	34.242
GU565069.1/RVA/Vaccine/USA/RotaTeq-SC2-9/1992/G2P7[5]	64.905	64.821	65.589	64.562	64.494	64.494	65.653	65.589	65.463	64.566	64.499	64.634	64.566	64.702	64.702	64.702	64.702	64.566	64.43	64.503	65.237	64.824	63.411	63.411	65.718	65.718	65.718	64.849	65.971	65.908	65.492	65.45	65.088	66.287	65.753	65.599	66.009	64.549	66.034	65.971	65.971	65.39	65.299	65.455	65.683		37.043
JX027905.1/RVA/Human-wt/AUS/CK00092/2009/G1P[8]Out	34.583	34.327	34.157	34.157	34.242	34.157	34.242	34.157	34.242	34.157	34.157	33.986	33.986	33.986	34.072	33.901	34.072	33.901	33.986	34.157	34.412	34.412	34.471	34.471	34.327	34.327	34.327	34.327	34.668	34.412	34.157	34.327	34.327	34.327	34.157	34.157	33.986	34.412	34.242	34.242	34.327	34.327	34.327	34.157	34.242	37.043

## Sheet: DATA S8 NSP2_NT
	JX943605.2/RVA/Human-TC/USA/Rotarix/2009/G1P[8]	RVA/Human-wt/ZMB/CIDRZ-RV2150/2020/G12P[8]	MT737644.1/RVA/Human-wt/MOZ/HJM1646/2017/G1P[8]	MT737661.1/RVA/Human-wt/MOZ/HCN0690/2015/G1P[8]	MT737629.1/RVA/Human-wt/MOZ/HCN1181/2016/G1P[8]	MT737663.1/RVA/Human-wt/MOZ/HGM0544/2015/G1P[8]	MT737656.1/RVA/Human-wt/MOZ/HPQ1152/2016/G1P[8]	KC822938.1/RVA/Hu-wt/RUS/Nov12-N4489/2012/P[8]	ON791894.1/RVA/Human-wt/MWI/BTY2EM/2019/G3P[8]	ON791948.1/RVA/Human-wt/MWI/CHX11S/2019/G3P[8]	ON791926.1/RVA/Human-wt/MWI/BTY2GC/2019/G3P[8]	ON791926.1/RVA/Human-wt/MWI/BTY2GC/2019/G3P[8] 2	KU048685.1/RVA/Hu-wt/ITA/ME659/14/2014/G12P[8]	LC600849.1/RVA/Human-wt/KEN/KCH1187/2019/G3P[8]	LC600838.1/RVA/Human-wt/KEN/KCH1184/2019/G3P[8]	LC469527.1/RVA/Human-wt/IDN/STM453/2018/G1P[8]	LC722501.1/RVA/Human-wt/IDN/STM430/2017/G3P[8]	LC469528.1/RVA/Human-wt/IDN/STM457/2018/G1P[8]	LC477573.1/RVA/Human-wt/JPN/Tokyo17-21/2017/G3P[8]	KP752622.1/RVA/Human-wt/ZAF/MRC-DPRU5003/XXXX/G1P[8]	KJ753408.1/RVA/Human-wt/ETH/MRC-DPRU906/XXXX/G1P[8]	DQ146645.1/RVA/Human-wt/BEL/B4633/2003/G12P[8]	KF371922.1/RVA/Human-wt/CHN/R1267/2006/G3P[8]	KF371770.1/RVA/Human-wt/CHN/E956/2008/G3P[8]	GU565070.1/RVA/Vaccine/USA/RotaTeq-SC2-9/1992/G2P7[5]	RVA/Human-wt/ZMB/CIDRZ-RV2088/2023/G1P[4]	KC442959.1/RVA/Human-wt/USA/VU08-09-13/2008/G2P[4]	KC442936.1/RVA/Human-wt/USA/VU08-09-35/2008/G2P[4]	KJ753646.1/RVA/Human-wt/MUS/MRC-DPRU293/XXXX/G2P[4]	JX965148.1/RVA/Hu-wt/AUS/WAPC703/2010/G2P[4]	KP007177.1/RVA/Human-wt/PHI/TGO12-007/2012/G2P[4]	MG891989.1/RVA/Human-wt/MOZ/0126/2013/G2P[4]	MG926743.1/RVA/Human-wt/MOZ/0440/2013/G2P[4]	LC105595.1/RVA/Human-wt/GHA/GHDC1581/2013/G2P[4]	KP170848.1/RVA/Human-wt/BRA/18773CE/2009/G2P[4]	KP170850.1/RVA/Human-wt/BRA/18838CE/2009/G2P[4]	MN223989.1/RVA/Hu-wt/RUS/Novosibirsk/Nov10-N85/2010/G2P[4]P[8]	KC847044.1/RVA/Hu-wt/RUS/Nov10-N190/2010/G2P[4]	KJ721766.1/RVA/Human-wt/BRA/ES16238/2009/G2P[4]	MH182456.1/RVA/Human-wt/PAK663/2016/G3P[4]	ON792109.1/RVA/Human-wt/MWI/BTY296/2018/G3P[4]	ON792098.1/RVA/Human-wt/MWI/BTY27S/2018/G3P[4]	ON792087.1/RVA/Human-wt/MWI/BTY27C/2018/G3P[4]	KJ721772.1/RVA/Human-wt/BRA/MS11142/2005/G2P[4]	KJ626889.1/RVA/Human-wt/PRY/1533SR/2007/G2G4P[4]	KJ626747.1/RVA/Human-wt/PRY/1395SR/2006/G2P[4]	RVA/Human-wt/ZMB/CIDRZ-RV2106/2023/G12P[4]	JX027905.1/RVA/Human-wt/AUS/CK00092/2009/G1P[8]Out
JX943605.2/RVA/Human-TC/USA/Rotarix/2009/G1P[8]		89.727	89.937	90.147	90.147	90.147	89.937	90.252	90.042	89.937	90.147	90.147	90.147	89.832	89.832	89.937	89.937	89.832	89.727	90.356	90.252	90.042	90.461	90.461	82.914	79.289	82.39	82.285	82.285	82.6	82.495	82.6	82.6	82.6	82.495	82.6	82.495	82.495	82.39	82.285	82.075	82.075	82.075	82.704	82.809	82.704	84.644	40.02
RVA/Human-wt/ZMB/CIDRZ-RV2150/2020/G12P[8]	89.727		99.399	98.998	98.998	98.898	98.798	98.898	98.798	98.697	98.697	98.697	98.798	98.697	98.697	98.998	98.998	98.898	98.798	98.783	98.682	98.096	98.096	98.096	83.267	79.569	81.947	81.846	81.947	81.764	81.764	81.363	81.363	81.508	81.754	81.956	81.964	81.964	81.616	81.964	81.864	81.864	81.864	82.323	82.454	82.353	87.998	39.831
MT737644.1/RVA/Human-wt/MOZ/HJM1646/2017/G1P[8]	89.937	99.399		99.614	99.622	99.528	99.433	99.528	99.433	99.339	99.339	99.339	99.433	99.334	99.337	99.425	99.425	99.322	99.237	99.402	99.302	98.678	98.772	98.772	84.23	79.569	82.353	82.253	82.353	82.908	82.908	82.314	82.531	82.094	81.855	82.056	83.097	83.097	81.717	83.065	83.003	83.003	83.003	82.424	82.851	82.752	88.103	38.537
MT737661.1/RVA/Human-wt/MOZ/HCN0690/2015/G1P[8]	90.147	98.998	99.614		100	99.903	99.807	99.71	99.614	99.517	99.517	99.517	99.614	99.517	99.516	99.031	99.031	98.922	98.828	99.402	99.302	98.744	98.744	98.744	83.961	79.466	82.253	82.154	82.253	82.415	82.415	81.977	82.029	81.908	81.754	81.956	82.609	82.609	81.616	82.575	82.512	82.512	82.512	82.323	82.752	82.652	87.683	39.289
MT737629.1/RVA/Human-wt/MOZ/HCN1181/2016/G1P[8]	90.147	98.998	99.622	100		99.906	99.811	99.717	99.622	99.528	99.528	99.528	99.622	99.524	99.527	99.042	99.041	98.934	98.855	99.402	99.302	98.678	98.772	98.772	84.325	79.466	82.253	82.154	82.253	82.814	82.814	82.218	82.436	81.996	81.754	81.956	83.003	83.003	81.616	82.971	82.908	82.908	82.908	82.323	82.752	82.652	87.683	38.448
MT737663.1/RVA/Human-wt/MOZ/HGM0544/2015/G1P[8]	90.147	98.898	99.528	99.903	99.906		99.717	99.622	99.528	99.433	99.433	99.433	99.528	99.429	99.432	98.946	98.945	98.837	98.76	99.302	99.202	98.584	98.678	98.678	84.325	79.466	82.253	82.154	82.253	82.814	82.814	82.218	82.436	81.996	81.754	81.956	83.003	83.003	81.616	82.971	82.908	82.908	82.908	82.323	82.752	82.652	87.683	38.448
MT737656.1/RVA/Human-wt/MOZ/HPQ1152/2016/G1P[8]	89.937	98.798	99.433	99.807	99.811	99.717		99.528	99.433	99.339	99.339	99.339	99.433	99.334	99.337	98.851	98.849	98.74	98.664	99.202	99.103	98.489	98.584	98.584	84.23	79.261	82.054	81.954	82.054	82.625	82.625	82.027	82.247	81.8	81.552	81.754	82.814	82.814	81.414	82.781	82.72	82.72	82.72	82.323	82.752	82.652	87.474	38.448
KC822938.1/RVA/Hu-wt/RUS/Nov12-N4489/2012/P[8]	90.252	98.898	99.528	99.71	99.717	99.622	99.528		99.528	99.433	99.433	99.433	99.528	99.429	99.432	98.946	98.945	98.837	98.76	99.302	99.202	98.584	98.678	98.678	84.23	79.569	82.353	82.253	82.353	82.908	82.908	82.314	82.531	82.094	81.855	82.056	83.097	83.097	81.717	83.065	83.003	83.003	83.003	82.424	82.851	82.752	87.788	38.359
ON791894.1/RVA/Human-wt/MWI/BTY2EM/2019/G3P[8]	90.042	98.798	99.433	99.614	99.622	99.528	99.433	99.528		99.906	99.906	99.906	99.433	99.524	99.527	98.851	98.849	98.74	98.664	99.302	99.202	98.489	98.584	98.584	83.947	79.466	82.154	82.054	82.154	82.625	82.625	82.027	82.247	81.8	81.653	81.855	82.814	82.814	81.515	82.781	82.72	82.72	82.72	82.222	82.652	82.552	87.579	38.269
ON791948.1/RVA/Human-wt/MWI/CHX11S/2019/G3P[8]	89.937	98.697	99.339	99.517	99.528	99.433	99.339	99.433	99.906		99.811	99.811	99.339	99.429	99.432	98.755	98.754	98.643	98.569	99.202	99.103	98.395	98.489	98.489	83.853	79.363	82.054	81.954	82.054	82.531	82.531	81.931	82.153	81.703	81.552	81.754	82.72	82.72	81.414	82.687	82.625	82.625	82.625	82.121	82.552	82.453	87.474	38.269
ON791926.1/RVA/Human-wt/MWI/BTY2GC/2019/G3P[8]	90.147	98.697	99.339	99.517	99.528	99.433	99.339	99.433	99.906	99.811		100	99.339	99.429	99.432	98.755	98.754	98.643	98.569	99.202	99.103	98.584	98.489	98.489	83.853	79.363	82.054	81.954	82.054	82.531	82.531	81.931	82.153	81.703	81.552	81.754	82.72	82.72	81.414	82.687	82.625	82.625	82.625	82.121	82.552	82.453	87.474	38.359
ON791926.1/RVA/Human-wt/MWI/BTY2GC/2019/G3P[8] 2	90.147	98.697	99.339	99.517	99.528	99.433	99.339	99.433	99.906	99.811	100		99.339	99.429	99.432	98.755	98.754	98.643	98.569	99.202	99.103	98.584	98.489	98.489	83.853	79.363	82.054	81.954	82.054	82.531	82.531	81.931	82.153	81.703	81.552	81.754	82.72	82.72	81.414	82.687	82.625	82.625	82.625	82.121	82.552	82.453	87.474	38.359
KU048685.1/RVA/Hu-wt/ITA/ME659/14/2014/G12P[8]	90.147	98.798	99.433	99.614	99.622	99.528	99.433	99.528	99.433	99.339	99.339	99.339		99.334	99.337	98.851	98.849	98.74	98.664	99.202	99.103	98.489	98.584	98.584	84.042	79.363	82.154	82.054	82.154	82.72	82.72	82.122	82.342	81.898	81.653	81.855	82.908	82.908	81.515	82.876	82.814	82.814	82.814	82.222	82.652	82.552	87.474	38.359
LC600849.1/RVA/Human-wt/KEN/KCH1187/2019/G3P[8]	89.832	98.697	99.334	99.517	99.524	99.429	99.334	99.429	99.524	99.429	99.429	99.429	99.334		100	98.755	98.754	98.643	98.558	99.103	99.003	98.478	98.478	98.478	83.92	79.261	82.054	81.954	82.054	82.493	82.493	82.027	82.112	81.8	81.552	81.754	82.683	82.683	81.414	82.65	82.588	82.588	82.588	82.121	82.552	82.453	87.474	38.544
LC600838.1/RVA/Human-wt/KEN/KCH1184/2019/G3P[8]	89.832	98.697	99.337	99.516	99.527	99.432	99.337	99.432	99.527	99.432	99.432	99.432	99.337	100		98.755	98.754	98.643	98.569	99.103	99.003	98.39	98.485	98.485	83.996	79.261	82.054	81.954	82.054	82.576	82.576	82.027	82.197	81.8	81.552	81.754	82.765	82.765	81.414	82.765	82.67	82.67	82.67	82.121	82.552	82.453	87.474	38.214
LC469527.1/RVA/Human-wt/IDN/STM453/2018/G1P[8]	89.937	98.998	99.425	99.031	99.042	98.946	98.851	98.946	98.851	98.755	98.755	98.755	98.851	98.755	98.755		100	99.903	99.421	98.804	98.704	98.372	98.18	98.372	84.291	79.774	82.253	82.154	82.453	82.759	82.759	82.375	82.375	82.192	81.956	82.157	82.95	82.95	81.818	82.95	82.854	82.854	82.854	82.525	82.951	82.851	87.683	38.989
LC722501.1/RVA/Human-wt/IDN/STM430/2017/G3P[8]	89.937	98.998	99.425	99.031	99.041	98.945	98.849	98.945	98.849	98.754	98.754	98.754	98.849	98.754	98.754	100		99.903	99.42	98.804	98.704	98.37	98.178	98.37	84.276	79.774	82.253	82.154	82.453	82.742	82.742	82.359	82.359	82.192	81.956	82.157	82.934	82.934	81.818	82.934	82.838	82.838	82.838	82.525	82.951	82.851	87.683	39.024
LC469528.1/RVA/Human-wt/IDN/STM457/2018/G1P[8]	89.832	98.898	99.322	98.922	98.934	98.837	98.74	98.837	98.74	98.643	98.643	98.643	98.74	98.643	98.643	99.903	99.903		99.322	98.704	98.604	98.256	98.062	98.256	84.109	79.774	82.253	82.154	82.453	82.558	82.558	82.171	82.171	82.192	81.956	82.157	82.752	82.752	81.818	82.752	82.655	82.655	82.655	82.525	82.951	82.851	87.683	38.869
LC477573.1/RVA/Human-wt/JPN/Tokyo17-21/2017/G3P[8]	89.727	98.798	99.237	98.828	98.855	98.76	98.664	98.76	98.664	98.569	98.569	98.569	98.664	98.558	98.569	99.421	99.42	99.322		98.604	98.504	98.092	97.996	98.187	84.16	79.363	82.054	81.954	82.054	82.443	82.443	81.888	82.061	81.8	81.552	81.754	82.634	82.634	81.414	82.634	82.538	82.538	82.538	82.121	82.552	82.453	87.474	38.399
KP752622.1/RVA/Human-wt/ZAF/MRC-DPRU5003/XXXX/G1P[8]	90.356	98.783	99.402	99.402	99.402	99.302	99.202	99.302	99.302	99.202	99.202	99.202	99.202	99.103	99.103	98.804	98.804	98.704	98.604		99.9	99.302	99.302	99.302	83.35	79.466	82.253	82.154	82.253	81.954	81.954	81.655	81.655	81.854	81.744	81.947	82.154	82.154	81.643	82.253	82.054	82.054	82.054	82.353	82.752	82.652	87.579	40.543
KJ753408.1/RVA/Human-wt/ETH/MRC-DPRU906/XXXX/G1P[8]	90.252	98.682	99.302	99.302	99.302	99.202	99.103	99.202	99.202	99.103	99.103	99.103	99.103	99.003	99.003	98.704	98.704	98.604	98.504	99.9		99.202	99.202	99.202	83.25	79.363	82.154	82.054	82.154	81.854	81.854	81.555	81.555	81.755	81.643	81.846	82.054	82.054	81.542	82.154	81.954	81.954	81.954	82.252	82.652	82.552	87.474	40.446
DQ146645.1/RVA/Human-wt/BEL/B4633/2003/G12P[8]	90.042	98.096	98.678	98.744	98.678	98.584	98.489	98.584	98.489	98.395	98.584	98.584	98.489	98.478	98.39	98.372	98.37	98.256	98.092	99.302	99.202		98.961	99.15	83.947	79.261	81.854	81.755	81.854	82.342	82.342	81.836	81.964	81.605	81.351	81.552	82.531	82.531	81.212	82.687	82.625	82.625	82.625	81.919	82.353	82.253	87.055	38.448
KF371922.1/RVA/Human-wt/CHN/R1267/2006/G3P[8]	90.461	98.096	98.772	98.744	98.772	98.678	98.584	98.678	98.584	98.489	98.489	98.489	98.584	98.478	98.485	98.18	98.178	98.062	97.996	99.302	99.202	98.961		99.811	84.042	78.85	81.655	81.555	81.655	82.436	82.436	81.836	82.059	81.605	81.149	81.351	82.436	82.436	81.212	82.403	82.342	82.342	82.342	81.717	82.154	82.054	86.845	38.269
KF371770.1/RVA/Human-wt/CHN/E956/2008/G3P[8]	90.461	98.096	98.772	98.744	98.772	98.678	98.584	98.678	98.584	98.489	98.489	98.489	98.584	98.478	98.485	98.372	98.37	98.256	98.187	99.302	99.202	99.15	99.811		84.136	78.953	81.755	81.655	81.755	82.531	82.531	81.931	82.153	81.703	81.25	81.452	82.531	82.531	81.313	82.498	82.436	82.436	82.436	81.818	82.253	82.154	86.845	38.269
GU565070.1/RVA/Vaccine/USA/RotaTeq-SC2-9/1992/G2P7[5]	82.914	83.267	84.23	83.961	84.325	84.325	84.23	84.23	83.947	83.853	83.853	83.853	84.042	83.92	83.996	84.291	84.276	84.109	84.16	83.35	83.25	83.947	84.042	84.136		84.086	86.64	86.54	86.441	87.347	87.724	87.38	87.535	86.888	86.29	86.29	87.158	87.158	86.263	87.417	87.347	87.347	87.347	86.465	86.64	86.64	86.321	36.485
RVA/Human-wt/ZMB/CIDRZ-RV2088/2020/G1P[4]	79.289	79.569	79.569	79.466	79.466	79.466	79.261	79.569	79.466	79.363	79.363	79.363	79.363	79.261	79.261	79.774	79.774	79.774	79.363	79.466	79.363	79.261	78.85	78.953	84.086		94.918	94.815	94.713	94.713	94.61	94.507	94.507	94.507	94.713	94.61	94.61	94.61	94.405	94.61	94.61	94.61	94.61	94.456	94.353	94.353	90.167	39.77
KC442959.1/RVA/Human-wt/USA/VU08-09-13/2008/G2P[4]	82.39	81.947	82.353	82.253	82.253	82.253	82.054	82.353	82.154	82.054	82.054	82.054	82.154	82.054	82.054	82.253	82.253	82.253	82.054	82.253	82.154	81.854	81.655	81.755	86.64	94.918		99.9	99.601	99.501	99.302	99.402	99.402	99.402	99.493	99.493	99.501	99.501	99.29	98.405	98.405	98.405	98.405	98.58	98.504	98.504	93.973	39.573
KC442936.1/RVA/Human-wt/USA/VU08-09-35/2008/G2P[4]	82.285	81.846	82.253	82.154	82.154	82.154	81.954	82.253	82.054	81.954	81.954	81.954	82.054	81.954	81.954	82.154	82.154	82.154	81.954	82.154	82.054	81.755	81.555	81.655	86.54	94.815	99.9		99.501	99.402	99.202	99.302	99.302	99.302	99.391	99.391	99.402	99.402	99.189	98.305	98.305	98.305	98.305	98.479	98.405	98.405	93.868	39.573
KJ753646.1/RVA/Human-wt/MUS/MRC-DPRU293/XXXX/G2P[4]	82.285	81.947	82.353	82.253	82.253	82.253	82.054	82.353	82.154	82.054	82.054	82.054	82.154	82.054	82.054	82.453	82.453	82.453	82.054	82.253	82.154	81.854	81.655	81.755	86.441	94.713	99.601	99.501		99.302	99.103	99.202	99.202	99.202	99.29	99.29	99.302	99.302	99.087	98.205	98.205	98.205	98.205	98.58	98.504	98.504	93.868	39.573
JX965148.1/RVA/Hu-wt/AUS/WAPC703/2010/G2P[4]	82.6	81.764	82.908	82.415	82.814	82.814	82.625	82.908	82.625	82.531	82.531	82.531	82.72	82.493	82.576	82.759	82.742	82.558	82.443	81.954	81.854	82.342	82.436	82.531	87.347	94.713	99.501	99.402	99.302		99.622	99.618	99.622	99.609	99.194	99.194	99.245	99.245	98.99	98.108	98.017	98.017	98.017	98.283	98.205	98.205	93.553	37.645
KP007177.1/RVA/Human-wt/PHI/TGO12-007/2012/G2P[4]	82.495	81.764	82.908	82.415	82.814	82.814	82.625	82.908	82.625	82.531	82.531	82.531	82.72	82.493	82.576	82.759	82.742	82.558	82.443	81.954	81.854	82.342	82.436	82.531	87.724	94.61	99.302	99.202	99.103	99.622		99.618	99.622	99.609	98.992	98.992	99.056	99.056	98.788	97.919	97.828	97.828	97.828	98.081	98.006	98.006	93.449	37.645
MG891989.1/RVA/Human-wt/MOZ/0126/2013/G2P[4]	82.6	81.363	82.314	81.977	82.218	82.218	82.027	82.314	82.027	81.931	81.931	81.931	82.122	82.027	82.027	82.375	82.359	82.171	81.888	81.655	81.555	81.836	81.836	81.931	87.38	94.507	99.402	99.302	99.202	99.618	99.618		100	99.804	99.093	99.093	99.044	99.044	98.889	98.088	97.992	97.992	97.992	98.182	98.106	98.106	93.344	37.748
MG926743.1/RVA/Human-wt/MOZ/0440/2013/G2P[4]	82.6	81.363	82.531	82.029	82.436	82.436	82.247	82.531	82.247	82.153	82.153	82.153	82.342	82.112	82.197	82.375	82.359	82.171	82.061	81.655	81.555	81.964	82.059	82.153	87.535	94.507	99.402	99.302	99.202	99.622	99.622	100		99.804	99.093	99.093	99.056	99.056	98.889	98.108	98.017	98.017	98.017	98.182	98.106	98.106	93.344	37.467
LC105595.1/RVA/Human-wt/GHA/GHDC1581/2013/G2P[4]	82.6	81.508	82.094	81.908	81.996	81.996	81.8	82.094	81.8	81.703	81.703	81.703	81.898	81.8	81.8	82.192	82.192	82.192	81.8	81.854	81.755	81.605	81.605	81.703	86.888	94.507	99.402	99.302	99.202	99.609	99.609	99.804	99.804		99.093	99.093	99.022	99.022	98.889	98.043	97.945	97.945	97.945	98.182	98.106	98.106	93.553	37.753
KP170848.1/RVA/Human-wt/BRA/18773CE/2009/G2P[4]	82.495	81.754	81.855	81.754	81.754	81.754	81.552	81.855	81.653	81.552	81.552	81.552	81.653	81.552	81.552	81.956	81.956	81.956	81.552	81.744	81.643	81.351	81.149	81.25	86.29	94.713	99.493	99.391	99.29	99.194	98.992	99.093	99.093	99.093		99.798	99.597	99.597	99.596	98.286	97.984	97.984	97.984	98.283	98.174	98.174	93.658	39.015
KP170850.1/RVA/Human-wt/BRA/18838CE/2009/G2P[4]	82.6	81.956	82.056	81.956	81.956	81.956	81.754	82.056	81.855	81.754	81.754	81.754	81.855	81.754	81.754	82.157	82.157	82.157	81.754	81.947	81.846	81.552	81.351	81.452	86.29	94.61	99.493	99.391	99.29	99.194	98.992	99.093	99.093	99.093	99.798		99.597	99.597	99.596	98.286	97.984	97.984	97.984	98.283	98.174	98.174	93.553	38.92
MN223989.1/RVA/Hu-wt/RUS/Novosibirsk/Nov10-N85/2010/G2P[4]P[8]	82.495	81.964	83.097	82.609	83.003	83.003	82.814	83.097	82.814	82.72	82.72	82.72	82.908	82.683	82.765	82.95	82.934	82.752	82.634	82.154	82.054	82.531	82.436	82.531	87.158	94.61	99.501	99.402	99.302	99.245	99.056	99.044	99.056	99.022	99.597	99.597		99.811	99.394	98.108	98.017	98.017	98.017	98.283	98.205	98.205	93.763	37.645
KC847044.1/RVA/Hu-wt/RUS/Nov10-N190/2010/G2P[4]	82.495	81.964	83.097	82.609	83.003	83.003	82.814	83.097	82.814	82.72	82.72	82.72	82.908	82.683	82.765	82.95	82.934	82.752	82.634	82.154	82.054	82.531	82.436	82.531	87.158	94.61	99.501	99.402	99.302	99.245	99.056	99.044	99.056	99.022	99.597	99.597	99.811		99.394	98.108	98.017	98.017	98.017	98.283	98.205	98.205	93.868	37.645
KJ721766.1/RVA/Human-wt/BRA/ES16238/2009/G2P[4]	82.39	81.616	81.717	81.616	81.616	81.616	81.414	81.717	81.515	81.414	81.414	81.414	81.515	81.414	81.414	81.818	81.818	81.818	81.414	81.643	81.542	81.212	81.212	81.313	86.263	94.405	99.29	99.189	99.087	98.99	98.788	98.889	98.889	98.889	99.596	99.596	99.394	99.394		98.283	97.98	97.98	97.98	98.283	98.174	98.174	93.449	40.57
MH182456.1/RVA/Human-wt/PAK663/2016/G3P[4]	82.285	81.964	83.065	82.575	82.971	82.971	82.781	83.065	82.781	82.687	82.687	82.687	82.876	82.65	82.765	82.95	82.934	82.752	82.634	82.253	82.154	82.687	82.403	82.498	87.417	94.61	98.405	98.305	98.205	98.108	97.919	98.088	98.108	98.043	98.286	98.286	98.108	98.108	98.283		99.716	99.716	99.716	98.182	98.106	98.106	94.392	37.734
ON792109.1/RVA/Human-wt/MWI/BTY296/2018/G3P[4]	82.075	81.864	83.003	82.512	82.908	82.908	82.72	83.003	82.72	82.625	82.625	82.625	82.814	82.588	82.67	82.854	82.838	82.655	82.538	82.054	81.954	82.625	82.342	82.436	87.347	94.61	98.405	98.305	98.205	98.017	97.828	97.992	98.017	97.945	97.984	97.984	98.017	98.017	97.98	99.716		100	100	98.081	98.106	98.106	94.392	37.734
ON792098.1/RVA/Human-wt/MWI/BTY27S/2018/G3P[4]	82.075	81.864	83.003	82.512	82.908	82.908	82.72	83.003	82.72	82.625	82.625	82.625	82.814	82.588	82.67	82.854	82.838	82.655	82.538	82.054	81.954	82.625	82.342	82.436	87.347	94.61	98.405	98.305	98.205	98.017	97.828	97.992	98.017	97.945	97.984	97.984	98.017	98.017	97.98	99.716	100		100	98.081	98.106	98.106	94.392	37.734
ON792087.1/RVA/Human-wt/MWI/BTY27C/2018/G3P[4]	82.075	81.864	83.003	82.512	82.908	82.908	82.72	83.003	82.72	82.625	82.625	82.625	82.814	82.588	82.67	82.854	82.838	82.655	82.538	82.054	81.954	82.625	82.342	82.436	87.347	94.61	98.405	98.305	98.205	98.017	97.828	97.992	98.017	97.945	97.984	97.984	98.017	98.017	97.98	99.716	100	100		98.081	98.106	98.106	94.392	37.734
KJ721772.1/RVA/Human-wt/BRA/MS11142/2005/G2P[4]	82.704	82.323	82.424	82.323	82.323	82.323	82.323	82.424	82.222	82.121	82.121	82.121	82.222	82.121	82.121	82.525	82.525	82.525	82.121	82.353	82.252	81.919	81.717	81.818	86.465	94.456	98.58	98.479	98.58	98.283	98.081	98.182	98.182	98.182	98.283	98.283	98.283	98.283	98.283	98.182	98.081	98.081	98.081		99.899	99.899	93.763	40.373
KJ626889.1/RVA/Human-wt/PRY/1533SR/2007/G2G4P[4]	82.809	82.454	82.851	82.752	82.752	82.752	82.752	82.851	82.652	82.552	82.552	82.552	82.652	82.552	82.552	82.951	82.951	82.951	82.552	82.752	82.652	82.353	82.154	82.253	86.64	94.353	98.504	98.405	98.504	98.205	98.006	98.106	98.106	98.106	98.174	98.174	98.205	98.205	98.174	98.106	98.106	98.106	98.106	99.899		99.801	93.658	39.864
KJ626747.1/RVA/Human-wt/PRY/1395SR/2006/G2P[4]	82.704	82.353	82.752	82.652	82.652	82.652	82.652	82.752	82.552	82.453	82.453	82.453	82.552	82.453	82.453	82.851	82.851	82.851	82.453	82.652	82.552	82.253	82.054	82.154	86.64	94.353	98.504	98.405	98.504	98.205	98.006	98.106	98.106	98.106	98.174	98.174	98.205	98.205	98.174	98.106	98.106	98.106	98.106	99.899	99.801		93.658	39.864
RVA/Human-wt/ZMB/CIDRZ-RV2106/2020/G12P[4]	84.644	87.998	88.103	87.683	87.683	87.683	87.474	87.788	87.579	87.474	87.474	87.474	87.474	87.474	87.474	87.683	87.683	87.683	87.474	87.579	87.474	87.055	86.845	86.845	86.321	90.167	93.973	93.868	93.868	93.553	93.449	93.344	93.344	93.553	93.658	93.553	93.763	93.868	93.449	94.392	94.392	94.392	94.392	93.763	93.658	93.658		41.548
JX027905.1/RVA/Human-wt/AUS/CK00092/2009/G1P[8]Out	40.02	39.831	38.537	39.289	38.448	38.448	38.448	38.359	38.269	38.269	38.359	38.359	38.359	38.544	38.214	38.989	39.024	38.869	38.399	40.543	40.446	38.448	38.269	38.269	36.485	39.77	39.573	39.573	39.573	37.645	37.645	37.748	37.467	37.753	39.015	38.92	37.645	37.645	40.57	37.734	37.734	37.734	37.734	40.373	39.864	39.864	41.548

## Sheet: DATA S9 NSP3_NT
	JX943606.2/RVA/Human-TC/USA/Rotarix/2009/G1P[8]	RVA/Human-wt/ZMB/CIDRZ-RV2150/2023/G12P[8]	MT737680.1/RVA/Human-wt/MOZ/HJM1646/2017/G1P[8]	MT737699.1/RVA/Human-wt/MOZ/HGM0544/2015/G1P[8]	KU048708.1/Hu-wt/ITA/ME659/14/2014/G12[P8]	AB861964.1/RVA/Human-tc/KEN/KDH651/2010/G12P[8]	MG926755.1/RVA/Human-wt/MOZ/0060a/2012/G12P[8]P[14]	MG926711.1/VA/Human-wt/MOZ/0289/2012/G12P[6]	KU048715.1/Hu-wt/ITA/ME650/14/2014/G12P[8]	MH171448.1/RVA/Human-wt/ESP/SS65029001/2016/G12P[8]	KU048712.1/Hu-wt/ITA/RG179/13/2013/G12P[8]	KU048710.1/Hu-wt/ITA/RG177/13/2013/G12P[8]	MH171437.1/RVA/Human-wt/ESP/SS65130987/2015/G12P[8]	MK417790.1/RVA/Human-wt/ESP/SS67922985/2018/G12P[8]	LC374134.1/RVA/Human-wt/NPL/09N3140/2009/G12P[6]	MG181510.1/RVA/Human-wt/MWI/BID111/2012/G1P[8]	LC477603.1/Human-wt/JPN/Tokyo17-21/2017/G3P[8]	ON791949.1/RVA/Human-wt/MWI/CHX11S/2019/G3P[8]	LC600828.1/RVA/Human-wt/KEN/KCH534/2019/G3P[8]	RVA/Human-wt/ZMB/CIDRZ-RV2088/2023/G1P[4]	ON792132.1/RVA/Human-wt/MWI/BTY29E/2018/G3P[4]	ON792110.1/RVA/Human-wt/MWI/BTY296/2018/G3P[4]	ON792099.1/RVA/Human-wt/MWI/BTY27S/2018/G3P[4]	ON792088.1/RVA/Human-wt/MWI/BTY27C/2018/G3P[4]	ON792077.1/RVA/Human-wt/MWI/BTY26Q/2018/G3P[4]	MH182461.1/RVA/Human-wt/PAK663/2016/G3P[4]	ON792044.1/RVA/Human-wt/MWI/BTY25L/2018/G3P[4]	KJ752125.1/RVA/Human-wt/ETH/MRC-DPRU1844-08/2008/G3P[6]	KJ751942.1/RVA/Human-wt/ZAF/MRC-DPRU1893/2009/G8P[6]	KJ751886.1/RVA/Human-wt/ETH/MRC-DPRU2241/2009/G3P[6]	KJ753343.1/RVA/Human-wt/ETH/MRC-DPRU850/2012/G12P[8]	KJ752626.1/RVA/Human-wt/ETH/MRC-DPRU5010/2010/G12P[8]	KC442878.1/RVA/Human-wt/USA/2007719869/2007/G2P[4]	KC443153.1/RVA/Human-wt/AUS/CK20044/2010/G2P[4]	KC443230.1/RVA/Human-wt/AUS/CK20045/2010/G2P[4]	KP753175.1/RVA/Human-wt/UGA/MRC-DPRU3710/2009/G2P[4]	KJ753520.1/RVA/Human-wt/SEN/MRC-DPRU1915/2008/G2P[4]	KC442993.1/RVA/Human-wt/USA/VU05-06-45/2005/G2P[4]	DQ490542.1/RVA/Human-wt/BGD/RV161/2000/G12P[6]	DQ146690.1/RVA/Human-wt/BGD/N26/2002/G12P[6]	KP170857.1/RVA/Human-wt/BRA/18807CE/2009/G2P[4]	RVA/Human-wt/ZMB/CIDRZ-RV2106/2023/G12P[4]	GU565071.1/RVA/Vaccine/USA/RotaTeq-SC2-9/1992/G2P7[5]	JX027905.1/RVA/Human-wt/AUS/CK00092/2009/G1P[8]Outgroup
JX943606.2/RVA/Human-TC/USA/Rotarix/2009/G1P[8]		95.289	95.396	95.61	95.289	95.503	95.61	95.396	95.396	94.968	95.503	95.61	95.182	95.075	95.931	95.824	95.075	95.182	95.075	78.373	78.266	78.266	78.266	78.266	78.266	78.219	78.373	77.944	77.837	77.944	78.158	78.051	78.158	78.266	78.266	78.158	78.266	78.051	78.158	78.158	78.158	86.442	82.013	36.306
RVA/Human-wt/ZMB/CIDRZ-RV2150/2020/G12P[8]	95.289		99.609	99.511	98.827	98.827	98.729	98.729	98.631	98.24	98.631	98.534	98.534	98.24	98.631	98.534	98.24	98.24	98.24	77.685	78.592	78.592	78.592	78.592	78.495	78.326	78.592	78.2	78.1	78.2	78.4	78.3	78.5	78.5	78.5	78.5	78.6	78.3	78.983	78.788	78.761	84.941	82.014	34.347
MT737680.1/RVA/Human-wt/MOZ/HJM1646/2017/G1P[8]	95.396	99.609		99.719	99.069	99.069	98.976	98.976	98.883	98.51	98.883	98.79	98.79	98.51	98.88	98.79	98.411	98.51	98.488	77.894	79.795	79.795	79.795	79.795	79.702	79.193	79.795	78.719	78.621	78.719	78.916	78.818	79.015	79.015	79.015	79.015	79.113	78.818	79.981	79.795	79.056	85.048	82.961	34.183
MT737699.1/RVA/Human-wt/MOZ/HGM0544/2015/G1P[8]	95.61	99.511	99.719		98.97	98.97	98.876	98.876	98.783	98.408	98.783	98.689	98.689	98.408	98.783	98.689	98.308	98.408	98.393	77.685	79.494	79.494	79.494	79.494	79.401	79.089	79.494	78.522	78.424	78.522	78.719	78.621	78.818	78.818	78.818	78.818	78.916	78.621	79.682	79.494	78.859	85.048	82.584	34.276
KU048708.1/Hu-wt/ITA/ME659/14/2014/G12[P8]	95.289	98.827	99.069	98.97		99.255	99.162	99.162	99.069	98.696	99.069	98.976	98.976	98.696	99.066	98.976	98.598	98.696	98.677	77.372	79.33	79.33	79.33	79.33	79.236	78.675	79.33	78.227	78.128	78.227	78.424	78.325	78.522	78.522	78.522	78.522	78.621	78.325	79.516	79.33	78.564	84.62	82.775	34.271
AB861964.1/RVA/Human-tc/KEN/KDH651/2010/G12P[8]	95.503	98.827	99.069	98.97	99.255		99.534	99.534	99.441	99.069	99.441	99.348	99.348	99.069	99.253	99.162	98.785	98.883	98.866	77.477	79.423	79.423	79.423	79.423	79.33	78.778	79.423	78.325	78.227	78.325	78.522	78.424	78.621	78.621	78.621	78.621	78.719	78.424	79.609	79.423	78.466	84.834	82.868	34.446
MG926755.1/RVA/Human-wt/MOZ/0060a/2012/G12P[8]P[14]	95.61	98.729	98.976	98.876	99.162	99.534		99.814	99.348	98.976	99.348	99.255	99.255	98.976	99.16	99.069	98.692	98.79	98.771	77.268	79.236	79.236	79.236	79.236	79.143	78.571	79.236	78.128	78.03	78.128	78.325	78.227	78.424	78.424	78.424	78.424	78.522	78.227	79.423	79.236	78.466	84.727	82.588	34.359
MG926711.1/VA/Human-wt/MOZ/0289/2012/G12P[6]	95.396	98.729	98.976	98.876	99.162	99.534	99.814		99.348	98.976	99.348	99.255	99.255	98.976	99.16	99.069	98.692	98.79	98.771	77.164	79.143	79.143	79.143	79.143	79.05	78.468	79.143	78.03	77.931	78.03	78.227	78.128	78.325	78.325	78.325	78.325	78.424	78.128	79.33	79.143	78.368	84.512	82.588	34.534
KU048715.1/Hu-wt/ITA/ME650/14/2014/G12P[8]	95.396	98.631	98.883	98.783	99.069	99.441	99.348	99.348		99.628	99.628	99.534	99.534	99.628	99.066	98.976	98.598	98.696	98.677	77.477	79.423	79.423	79.423	79.423	79.33	78.778	79.423	78.325	78.227	78.325	78.522	78.424	78.621	78.621	78.621	78.621	78.719	78.424	79.609	79.423	78.663	84.834	82.775	34.271
MH171448.1/RVA/Human-wt/ESP/SS65029001/2016/G12P[8]	94.968	98.24	98.51	98.408	98.696	99.069	98.976	98.976	99.628		99.441	99.348	99.348	99.441	98.693	98.603	98.224	98.324	98.299	77.059	79.05	79.05	79.05	79.05	78.957	78.364	79.05	77.931	77.833	77.931	78.128	78.03	78.227	78.227	78.227	78.227	78.325	78.03	79.236	79.05	78.269	84.405	82.588	34.095
KU048712.1/Hu-wt/ITA/RG179/13/2013/G12P[8]	95.503	98.631	98.883	98.783	99.069	99.441	99.348	99.348	99.628	99.441		99.907	99.721	99.441	99.066	98.976	98.598	98.696	98.677	77.164	79.143	79.143	79.143	79.143	79.05	78.468	79.143	78.03	77.931	78.03	78.227	78.128	78.325	78.325	78.325	78.325	78.424	78.128	79.33	79.143	78.368	84.512	82.682	34.359
KU048710.1/Hu-wt/ITA/RG177/13/2013/G12P[8]	95.61	98.534	98.79	98.689	98.976	99.348	99.255	99.255	99.534	99.348	99.907		99.628	99.348	98.973	98.883	98.505	98.603	98.582	77.268	79.236	79.236	79.236	79.236	79.143	78.571	79.236	78.128	78.03	78.128	78.325	78.227	78.424	78.424	78.424	78.424	78.522	78.227	79.423	79.236	78.466	84.62	82.775	34.446
MH171437.1/RVA/Human-wt/ESP/SS65130987/2015/G12P[8]	95.182	98.534	98.79	98.689	98.976	99.348	99.255	99.255	99.534	99.348	99.721	99.628		99.348	98.973	98.883	98.505	98.79	98.771	77.372	79.33	79.33	79.33	79.33	79.236	78.675	79.33	78.227	78.128	78.227	78.424	78.325	78.522	78.522	78.522	78.522	78.621	78.325	79.516	79.33	78.564	84.727	82.682	34.271
MK417790.1/RVA/Human-wt/ESP/SS67922985/2018/G12P[8]	95.075	98.24	98.51	98.408	98.696	99.069	98.976	98.976	99.628	99.441	99.441	99.348	99.348		98.693	98.603	98.224	98.324	98.299	77.268	79.236	79.236	79.236	79.236	79.143	78.571	79.236	78.128	78.03	78.128	78.325	78.227	78.424	78.424	78.424	78.424	78.522	78.227	79.423	79.236	78.466	84.62	82.402	34.271
LC374134.1/RVA/Human-wt/NPL/09N3140/2009/G12P[6]	95.931	98.631	98.88	98.783	99.066	99.253	99.16	99.16	99.066	98.693	99.066	98.973	98.973	98.693		99.533	98.782	98.88	98.866	77.894	79.739	79.739	79.739	79.739	79.645	79.193	79.739	78.621	78.522	78.621	78.818	78.719	78.916	78.916	78.916	78.916	79.015	78.719	79.832	79.645	78.958	84.941	82.726	34.273
MG181510.1/RVA/Human-wt/MWI/BID111/2012/G1P[8]	95.824	98.534	98.79	98.689	98.976	99.162	99.069	99.069	98.976	98.603	98.976	98.883	98.883	98.603	99.533		98.692	98.79	98.771	77.789	79.702	79.702	79.702	79.702	79.609	79.089	79.702	78.424	78.325	78.424	78.621	78.522	78.719	78.719	78.719	78.719	78.818	78.522	79.702	79.516	78.761	84.727	82.588	34.183
LC477603.1/Human-wt/JPN/Tokyo17-21/2017/G3P[8]	95.075	98.24	98.411	98.308	98.598	98.785	98.692	98.692	98.598	98.224	98.598	98.505	98.505	98.224	98.782	98.692		98.972	98.96	77.581	79.439	79.439	79.439	79.439	79.346	78.794	79.439	78.424	78.325	78.424	78.621	78.522	78.719	78.719	78.719	78.719	78.818	78.522	79.626	79.439	78.761	84.405	83.084	34.446
ON791949.1/RVA/Human-wt/MWI/CHX11S/2019/G3P[8]	95.182	98.24	98.51	98.408	98.696	98.883	98.79	98.79	98.696	98.324	98.696	98.603	98.79	98.324	98.88	98.79	98.972		99.244	77.685	79.609	79.609	79.609	79.609	79.516	78.986	79.609	78.522	78.424	78.522	78.719	78.621	78.818	78.818	78.818	78.818	78.916	78.621	79.795	79.609	78.859	84.727	83.147	34.446
LC600828.1/RVA/Human-wt/KEN/KCH534/2019/G3P[8]	95.075	98.24	98.488	98.393	98.677	98.866	98.771	98.771	98.677	98.299	98.677	98.582	98.771	98.299	98.866	98.771	98.96	99.244		77.894	79.49	79.49	79.49	79.49	79.395	78.997	79.49	78.916	78.818	78.916	79.113	79.015	79.212	79.212	79.212	79.212	79.31	79.015	79.868	79.679	79.253	84.62	82.703	34.483
RVA/Human-wt/ZMB/CIDRZ-RV2088/2023/G1P[4]	78.373	77.685	77.894	77.685	77.372	77.477	77.268	77.164	77.477	77.059	77.164	77.268	77.372	77.268	77.894	77.789	77.581	77.685	77.894		99.895	99.895	99.895	99.895	99.895	99.678	99.685	98.002	97.897	98.002	97.897	97.792	98.002	97.897	97.897	97.897	97.792	97.897	97.792	97.792	97.792	91.801	75.391	34.356
ON792132.1/RVA/Human-wt/MWI/BTY29E/2018/G3P[4]	78.266	78.592	79.795	79.494	79.33	79.423	79.236	79.143	79.423	79.05	79.143	79.236	79.33	79.236	79.739	79.702	79.439	79.609	79.49	99.895		100	100	100	99.906	99.793	99.719	98.213	98.113	98.213	98.113	98.014	98.113	98.113	98.113	98.113	98.014	98.113	98.124	98.124	98.018	91.693	77.747	32.513
ON792110.1/RVA/Human-wt/MWI/BTY296/2018/G3P[4]	78.266	78.592	79.795	79.494	79.33	79.423	79.236	79.143	79.423	79.05	79.143	79.236	79.33	79.236	79.739	79.702	79.439	79.609	79.49	99.895	100		100	100	99.906	99.793	99.719	98.213	98.113	98.213	98.113	98.014	98.113	98.113	98.113	98.113	98.014	98.113	98.124	98.124	98.018	91.693	77.747	32.513
ON792099.1/RVA/Human-wt/MWI/BTY27S/2018/G3P[4]	78.266	78.592	79.795	79.494	79.33	79.423	79.236	79.143	79.423	79.05	79.143	79.236	79.33	79.236	79.739	79.702	79.439	79.609	79.49	99.895	100	100		100	99.906	99.793	99.719	98.213	98.113	98.213	98.113	98.014	98.113	98.113	98.113	98.113	98.014	98.113	98.124	98.124	98.018	91.693	77.747	32.513
ON792088.1/RVA/Human-wt/MWI/BTY27C/2018/G3P[4]	78.266	78.592	79.795	79.494	79.33	79.423	79.236	79.143	79.423	79.05	79.143	79.236	79.33	79.236	79.739	79.702	79.439	79.609	79.49	99.895	100	100	100		99.906	99.793	99.719	98.213	98.113	98.213	98.113	98.014	98.113	98.113	98.113	98.113	98.014	98.113	98.124	98.124	98.018	91.693	77.747	32.513
ON792077.1/RVA/Human-wt/MWI/BTY26Q/2018/G3P[4]	78.266	78.495	79.702	79.401	79.236	79.33	79.143	79.05	79.33	78.957	79.05	79.143	79.236	79.143	79.645	79.609	79.346	79.516	79.395	99.895	99.906	99.906	99.906	99.906		99.793	99.812	98.113	98.014	98.113	98.014	97.915	98.014	98.014	98.014	98.014	97.915	98.014	98.03	98.03	97.919	91.693	77.654	32.513
MH182461.1/RVA/Human-wt/PAK663/2016/G3P[4]	78.219	78.326	79.193	79.089	78.675	78.778	78.571	78.468	78.778	78.364	78.468	78.571	78.675	78.571	79.193	79.089	78.794	78.986	78.997	99.678	99.793	99.793	99.793	99.793	99.793		99.586	98.099	97.994	98.099	97.994	97.888	98.099	97.994	97.994	98.099	97.994	97.782	97.93	97.93	97.854	91.577	76.812	34.486
ON792044.1/RVA/Human-wt/MWI/BTY25L/2018/G3P[4]	78.373	78.592	79.795	79.494	79.33	79.423	79.236	79.143	79.423	79.05	79.143	79.236	79.33	79.236	79.739	79.702	79.439	79.609	79.49	99.685	99.719	99.719	99.719	99.719	99.812	99.586		97.915	97.815	97.915	97.815	97.716	97.815	97.815	97.815	97.815	97.716	98.014	97.842	97.842	97.721	91.479	77.747	32.689
KJ752125.1/RVA/Human-wt/ETH/MRC-DPRU1844-08/2008/G3P[6]	77.944	78.2	78.719	78.522	78.227	78.325	78.128	78.03	78.325	77.931	78.03	78.128	78.227	78.128	78.621	78.424	78.424	78.522	78.916	98.002	98.213	98.213	98.213	98.213	98.113	98.099	97.915		99.901	99.801	99.702	99.801	99.702	99.702	99.702	99.702	99.603	99.503	99.404	99.206	99.597	90.3	77.537	33.209
KJ751942.1/RVA/Human-wt/ZAF/MRC-DPRU1893/2009/G8P[6]	77.837	78.1	78.621	78.424	78.128	78.227	78.03	77.931	78.227	77.833	77.931	78.03	78.128	78.03	78.522	78.325	78.325	78.424	78.818	97.897	98.113	98.113	98.113	98.113	98.014	97.994	97.815	99.901		99.702	99.603	99.702	99.603	99.603	99.603	99.603	99.503	99.404	99.305	99.106	99.496	90.193	77.438	33.209
KJ751886.1/RVA/Human-wt/ETH/MRC-DPRU2241/2009/G3P[6]	77.944	78.2	78.719	78.522	78.227	78.325	78.128	78.03	78.325	77.931	78.03	78.128	78.227	78.128	78.621	78.424	78.424	78.522	78.916	98.002	98.213	98.213	98.213	98.213	98.113	98.099	97.915	99.801	99.702		99.503	99.603	99.702	99.702	99.702	99.702	99.603	99.503	99.404	99.206	99.597	90.3	77.537	33.302
KJ753343.1/RVA/Human-wt/ETH/MRC-DPRU850/2012/G12P[8]	78.158	78.4	78.916	78.719	78.424	78.522	78.325	78.227	78.522	78.128	78.227	78.325	78.424	78.325	78.818	78.621	78.621	78.719	79.113	97.897	98.113	98.113	98.113	98.113	98.014	97.994	97.815	99.702	99.603	99.503		99.901	99.404	99.404	99.404	99.404	99.305	99.206	99.305	99.106	99.294	90.3	77.438	33.209
KJ752626.1/RVA/Human-wt/ETH/MRC-DPRU5010/2010/G12P[8]	78.051	78.3	78.818	78.621	78.325	78.424	78.227	78.128	78.424	78.03	78.128	78.227	78.325	78.227	78.719	78.522	78.522	78.621	79.015	97.792	98.014	98.014	98.014	98.014	97.915	97.888	97.716	99.801	99.702	99.603	99.901		99.503	99.503	99.503	99.503	99.404	99.305	99.206	99.007	99.395	90.193	77.537	33.302
KC442878.1/RVA/Human-wt/USA/2007719869/2007/G2P[4]	78.158	78.5	79.015	78.818	78.522	78.621	78.424	78.325	78.621	78.227	78.325	78.424	78.522	78.424	78.916	78.719	78.719	78.818	79.212	98.002	98.113	98.113	98.113	98.113	98.014	98.099	97.815	99.702	99.603	99.702	99.404	99.503		99.603	99.603	99.603	99.503	99.404	99.305	99.106	99.698	90.514	77.833	33.302
KC443153.1/RVA/Human-wt/AUS/CK20044/2010/G2P[4]	78.266	78.5	79.015	78.818	78.522	78.621	78.424	78.325	78.621	78.227	78.325	78.424	78.522	78.424	78.916	78.719	78.719	78.818	79.212	97.897	98.113	98.113	98.113	98.113	98.014	97.994	97.815	99.702	99.603	99.702	99.404	99.503	99.603		99.801	99.603	99.503	99.404	99.305	99.106	99.496	90.193	77.833	33.209
KC443230.1/RVA/Human-wt/AUS/CK20045/2010/G2P[4]	78.266	78.5	79.015	78.818	78.522	78.621	78.424	78.325	78.621	78.227	78.325	78.424	78.522	78.424	78.916	78.719	78.719	78.818	79.212	97.897	98.113	98.113	98.113	98.113	98.014	97.994	97.815	99.702	99.603	99.702	99.404	99.503	99.603	99.801		99.603	99.503	99.404	99.305	99.106	99.496	90.193	77.833	33.302
KP753175.1/RVA/Human-wt/UGA/MRC-DPRU3710/2009/G2P[4]	78.158	78.5	79.015	78.818	78.522	78.621	78.424	78.325	78.621	78.227	78.325	78.424	78.522	78.424	78.916	78.719	78.719	78.818	79.212	97.897	98.113	98.113	98.113	98.113	98.014	98.099	97.815	99.702	99.603	99.702	99.404	99.503	99.603	99.603	99.603		99.901	99.404	99.305	99.106	99.496	90.3	77.833	33.302
KJ753520.1/RVA/Human-wt/SEN/MRC-DPRU1915/2008/G2P[4]	78.266	78.6	79.113	78.916	78.621	78.719	78.522	78.424	78.719	78.325	78.424	78.522	78.621	78.522	79.015	78.818	78.818	78.916	79.31	97.792	98.014	98.014	98.014	98.014	97.915	97.994	97.716	99.603	99.503	99.603	99.305	99.404	99.503	99.503	99.503	99.901		99.305	99.206	99.007	99.395	90.193	77.931	33.302
KC442993.1/RVA/Human-wt/USA/VU05-06-45/2005/G2P[4]	78.051	78.3	78.818	78.621	78.325	78.424	78.227	78.128	78.424	78.03	78.128	78.227	78.325	78.227	78.719	78.522	78.522	78.621	79.015	97.897	98.113	98.113	98.113	98.113	98.014	97.782	98.014	99.503	99.404	99.503	99.206	99.305	99.404	99.404	99.404	99.404	99.305		99.106	98.908	99.294	90.193	77.833	33.302
DQ490542.1/RVA/Human-wt/BGD/RV161/2000/G12P[6]	78.158	78.983	79.981	79.682	79.516	79.609	79.423	79.33	79.609	79.236	79.33	79.423	79.516	79.423	79.832	79.702	79.626	79.795	79.868	97.792	98.124	98.124	98.124	98.124	98.03	97.93	97.842	99.404	99.305	99.404	99.305	99.206	99.305	99.305	99.305	99.305	99.206	99.106		99.812	99.207	90.3	78.957	32.953
DQ146690.1/RVA/Human-wt/BGD/N26/2002/G12P[6]	78.158	78.788	79.795	79.494	79.33	79.423	79.236	79.143	79.423	79.05	79.143	79.236	79.33	79.236	79.645	79.516	79.439	79.609	79.679	97.792	98.124	98.124	98.124	98.124	98.03	97.93	97.842	99.206	99.106	99.206	99.106	99.007	99.106	99.106	99.106	99.106	99.007	98.908	99.812		99.009	90.3	78.957	32.865
KP170857.1/RVA/Human-wt/BRA/18807CE/2009/G2P[4]	78.158	78.761	79.056	78.859	78.564	78.466	78.466	78.368	78.663	78.269	78.368	78.466	78.564	78.466	78.958	78.761	78.761	78.859	79.253	97.792	98.018	98.018	98.018	98.018	97.919	97.854	97.721	99.597	99.496	99.597	99.294	99.395	99.698	99.496	99.496	99.496	99.395	99.294	99.207	99.009		90.3	77.778	33.795
RVA/Human-wt/ZMB/CIDRZ-RV2106/2020/G12P[4]	86.442	84.941	85.048	85.048	84.62	84.834	84.727	84.512	84.834	84.405	84.512	84.62	84.727	84.62	84.941	84.727	84.405	84.727	84.62	91.801	91.693	91.693	91.693	91.693	91.693	91.577	91.479	90.3	90.193	90.3	90.3	90.193	90.514	90.193	90.193	90.3	90.193	90.193	90.3	90.3	90.3		78.832	35.977
GU565071.1/RVA/Vaccine/USA/RotaTeq-SC2-9/1992/G2P7[5]	82.013	82.014	82.961	82.584	82.775	82.868	82.588	82.588	82.775	82.588	82.682	82.775	82.682	82.402	82.726	82.588	83.084	83.147	82.703	75.391	77.747	77.747	77.747	77.747	77.654	76.812	77.747	77.537	77.438	77.537	77.438	77.537	77.833	77.833	77.833	77.833	77.931	77.833	78.957	78.957	77.778	78.832		33.919
JX027905.1/RVA/Human-wt/AUS/CK00092/2009/G1P[8]Outgroup	36.306	34.347	34.183	34.276	34.271	34.446	34.359	34.534	34.271	34.095	34.359	34.446	34.271	34.271	34.273	34.183	34.446	34.446	34.483	34.356	32.513	32.513	32.513	32.513	32.513	34.486	32.689	33.209	33.209	33.302	33.209	33.302	33.302	33.209	33.302	33.302	33.302	33.302	32.953	32.865	33.795	35.977	33.919

## Sheet: DATA S10 NSP4_NT
	RVA/Human-wt/ZMB/CIDRZ-RV0088/2023/G1P[4]	ON792122.1/RVA/Human-wt/MWI/BTY29D/2018/G3P[4]	ON792100.1/RVA/Human-wt/MWI/BTY27S/2018/G3P[4]	ON792089.1/RVA/Human-wt/MWI/BTY27C/2018/G3P[4]	ON792089.1/RVA/Human-wt/MWI/BTY27C/2018/G3P[4] 2	ON792078.1/RVA/Human-wt/MWI/BTY26Q/2018/G3P[4]	MH182466.1/RVA/Human-wt/PAK663/2016/G3P4	MH182463.1/RVA/Human-wt/PAK419/2016/G3P[4]	MG981282.1/RVA/Human-wt/ITA/AN22/2016/G9P[4]	MG981271.1/RVA/Human-wt/ITA/AN19/2016/G9P[4]	JQ837886.1/RVA/Human-wt/IDN/BL-5210/2006/G2P[4]	KC443761.1/RVA/Human-wt/AUS/CK20027/2006/G2P[4]	KY271798.1/Human-wt/RUS/NN464-16/2016/G2P[4]	GU565072.1/RVA/Vaccine/USA/RotaTeq-SC2-9/1992/G2P7[5]	RVA/Human-wt/ZMB/CIDRZ-RV2106/2023/G12P[4]	RVA/Human-wt/ZMB/CIDRZ-RV2150/2023/G12P[8]	MT737732.1/RVA/Human-wt/MOZ/HCN0666/2015/G1P[8]	MT737707.1/RVA/Human-wt/MOZ/HCN0753/2015/G1P[8]	MT737726.1/RVA/Human-wt/MOZ/HCN0154/2015/G1P[8]	MT737726.1/RVA/Human-wt/MOZ/HCN0154/2015/G1P[8] 2	MT854762.1/RVA/Human-wt/ZAF/UFS-NGS-MRC-DPRU150/2014/G1P[8]	MT737711.1/RVA/Human-wt/MOZ/HGM0007/2014/G1P[8]	MT737710.1/RVA/Human-wt/MOZ/HGM1641/2017/G1P[8]	MT737714.1/RVA/Human-wt/MOZ/HJM1650/2017/G1P[8]	MN067078.1/RVA/Human-wt/IND/CMC_00033/2012/G1P[8]	MF161827.1/RVA/Hu-wt/BRA/1A2668/2010/G1P[8]	LC374201.1/RVA/Human-wt/NPL/10N4155/2010/G12P[6]	LC374190.1/RVA/Human-wt/NPL/10N4001/2010/G12P[6]	LC374146.1/RVA/Human-wt/NPL/09N3294/2009/G12P[6]	MF161597.1/RVA/Hu-wt/BRA/1A3146/2010/G1P[8]	MZ093696.1/RVA/Human-wt/KEN/KLF0543/2012/G1P[8]	KP752991.1/RVA/Human-wt/ZAF/MRC-DPRU832/2006/G1P[8]	KJ751898.1/RVA/Human-wt/ZAF/MRC-DPRU1960/2008/G1P[8]	HM773764.1/RVA/Human-wt/USA2007719739/2007/G1P[8]	MF168009.1/RVA/Human-wt/USA/VU12-13-17/2013/G12P[8]	MN632978.1/RVA/Human-wt/RWA/UFS-NGS-MRC-DPRU714/2013/G1P[8]	MF161738.1/RVA/Hu-wt/BRA/1A2703/2011/G1P[8]	MN066980.1/RVA/Human-wt/IND/CMC_00028/2012/G1P[8]	MN066863.1/RVA/Human-wt/IND/CMC_00032/2012/G1P[8]	KP882239.1/RVA/Human-wt/BGD/Bang-129/2009/G12P[6]	KP881920.1/RVA/Human-wt/BGD/Bang-015/2008/G12P[6]	KP882778.1/RVA/Human-wt/MLI/Mali-023/2008/G1P[8]	KP882514.1/RVA/Human-wt/GHA/Ghan-084/2008/G1P[8]	LC439279.1/RVA/Human-wt/GHA/DC949/2010/G9P[8]	KP882327.1/RVA/Human-wt/GHA/Ghan-005/2008/G1P[8]	MZ065595.1/RVA/Human-wt/BEN/3001607113/2016/G12P[8]	MZ065715.1/RVA/Human-wt/BEN/3001607202/2016/G1G9P[4]P[8]	JX943607.2/RVA/Human-TC/USA/Rotarix/2009/G1P[8]	MH171395.1/RVA/Human-wt/ESP/SS454877/2011/G1P[8]Out
RVA/Human-wt/ZMB/CIDRZ-RV0088/2023/G1P[4]		99.643	99.643	99.643	99.643	99.643	99.623	99.107	98.559	98.736	98.75	98.571	98.393	86.786	82.67	80.893	80.714	80.714	80.893	80.893	80.381	80.893	80.893	81.071	80.714	80.871	81.25	81.25	81.25	80.682	80.492	81.071	81.071	81.071	80.893	80.414	80.682	81.25	81.25	80.492	80.303	80.492	80.303	81.25	80.303	80.189	80.566	80.492	36.801
ON792122.1/RVA/Human-wt/MWI/BTY29D/2018/G3P[4]	99.643		100	100	100	100	99.853	99.601	98.993	99.148	99.18	99.145	98.991	89.88	82.67	81.315	82.865	82.69	83.089	83.089	80.762	82.557	82.956	83.222	82.062	81.25	83.265	83.058	82.985	81.061	80.871	82.479	82.336	82.511	82.345	80.791	81.061	82.486	82.633	80.871	80.682	80.871	80.682	83.019	80.682	80.566	80.943	80.871	29.772
ON792100.1/RVA/Human-wt/MWI/BTY27S/2018/G3P[4]	99.643	100		100	100	100	99.853	99.601	98.993	99.148	99.18	99.145	98.991	89.88	82.67	81.315	82.865	82.69	83.089	83.089	80.762	82.557	82.956	83.222	82.062	81.25	83.265	83.058	82.985	81.061	80.871	82.479	82.336	82.511	82.345	80.791	81.061	82.486	82.633	80.871	80.682	80.871	80.682	83.019	80.682	80.566	80.943	80.871	29.772
ON792089.1/RVA/Human-wt/MWI/BTY27C/2018/G3P[4]	99.643	100	100		100	100	99.853	99.601	98.993	99.148	99.18	99.145	98.991	89.88	82.67	81.315	82.865	82.69	83.089	83.089	80.762	82.557	82.956	83.222	82.062	81.25	83.265	83.058	82.985	81.061	80.871	82.479	82.336	82.511	82.345	80.791	81.061	82.486	82.633	80.871	80.682	80.871	80.682	83.019	80.682	80.566	80.943	80.871	29.772
ON792089.1/RVA/Human-wt/MWI/BTY27C/2018/G3P[4] 2	99.643	100	100	100		100	99.853	99.601	98.993	99.148	99.18	99.145	98.991	89.88	82.67	81.315	82.865	82.69	83.089	83.089	80.762	82.557	82.956	83.222	82.062	81.25	83.265	83.058	82.985	81.061	80.871	82.479	82.336	82.511	82.345	80.791	81.061	82.486	82.633	80.871	80.682	80.871	80.682	83.019	80.682	80.566	80.943	80.871	29.772
ON792078.1/RVA/Human-wt/MWI/BTY26Q/2018/G3P[4]	99.643	100	100	100	100		99.853	99.601	98.993	99.148	99.18	99.145	98.991	89.88	82.67	81.315	82.865	82.69	83.089	83.089	80.762	82.557	82.956	83.222	82.062	81.25	83.265	83.058	82.985	81.061	80.871	82.479	82.336	82.511	82.345	80.791	81.061	82.486	82.633	80.871	80.682	80.871	80.682	83.019	80.682	80.566	80.943	80.871	29.772
MH182466.1/RVA/Human-wt/PAK663/2016/G3P4	99.623	99.853	99.853	99.853	99.853	99.853		99.706	99.255	99.266	99.255	99.244	99.09	89.134	82.265	80.874	81.645	81.645	81.791	81.791	80.242	81.498	81.645	81.938	81.437	80.762	81.982	81.982	82.024	80.561	80.361	81.846	81.694	81.694	81.682	80.279	80.561	81.886	81.994	80.361	80.16	80.361	80.16	82.059	80.361	80.04	80.439	79.96	29.57
MH182463.1/RVA/Human-wt/PAK419/2016/G3P[4]	99.107	99.601	99.601	99.601	99.601	99.601	99.706		98.849	99.006	99.044	99.003	98.847	89.747	82.67	81.142	82.731	82.557	82.956	82.956	80.762	82.423	82.823	83.089	81.921	81.25	83.129	82.92	82.845	81.061	80.871	82.336	82.194	82.37	82.203	80.791	81.061	82.345	82.493	80.871	80.682	80.871	80.682	82.884	80.682	80.566	80.943	80.492	29.589
MG981282.1/RVA/Human-wt/ITA/AN22/2016/G9P[4]	98.559	98.993	98.993	98.993	98.993	98.993	99.255	98.849		100	98.705	98.54	98.389	88.633	81.931	80.977	81.727	81.727	81.871	81.871	80.385	81.583	81.727	82.014	81.647	80.88	82.174	82.174	82.07	80.688	80.497	81.898	81.752	81.752	81.594	80.418	80.688	82.081	82.158	80.497	80.306	80.497	80.306	82.158	80.306	80.19	80.571	79.732	28.778
MG981271.1/RVA/Human-wt/ITA/AN19/2016/G9P[4]	98.736	99.148	99.148	99.148	99.148	99.148	99.266	99.006	100		98.847	98.684	98.534	88.92	82.088	81.119	81.96	81.96	82.102	82.102	80.539	81.818	81.96	82.244	81.766	81.034	82.293	82.293	82.19	80.843	80.651	82.018	81.871	81.871	81.713	80.571	80.843	82.2	82.302	80.651	80.46	80.651	80.46	82.361	80.46	80.344	80.725	79.885	29.389
JQ837886.1/RVA/Human-wt/IDN/BL-5210/2006/G2P[4]	98.75	99.18	99.18	99.18	99.18	99.18	99.255	99.044	98.705	98.847		99.858	99.712	90.164	83.049	81.661	83.06	83.06	83.197	83.197	81.143	82.923	83.06	83.333	82.486	81.629	83.494	83.471	83.264	81.439	81.25	82.764	82.621	82.793	82.486	81.168	81.439	82.91	83.029	81.25	81.061	81.25	81.061	83.333	81.061	80.943	81.321	80.871	28.81
KC443761.1/RVA/Human-wt/AUS/CK20027/2006/G2P[4]	98.571	99.145	99.145	99.145	99.145	99.145	99.244	99.003	98.54	98.684	99.858		99.568	89.744	83.049	81.661	82.336	82.336	82.479	82.479	81.143	82.194	82.336	82.621	82.311	81.629	82.906	82.906	82.906	81.439	81.25	82.764	82.621	82.621	82.479	81.168	81.439	82.739	82.764	81.25	81.061	81.25	81.061	82.621	81.061	80.943	81.321	80.871	37.328
KY271798.1/Human-wt/RUS/NN464-16/2016/G2P[4]	98.393	98.991	98.991	98.991	98.991	98.991	99.09	98.847	98.389	98.534	99.712	99.568		89.625	82.86	81.488	81.988	81.988	82.133	82.133	80.952	81.844	81.988	82.277	81.988	81.439	82.565	82.565	82.565	81.25	81.061	82.421	82.277	82.277	82.133	80.979	81.25	82.421	82.421	81.061	80.871	81.061	80.871	82.277	80.871	80.755	81.132	80.682	37.327
GU565072.1/RVA/Vaccine/USA/RotaTeq-SC2-9/1992/G2P7[5]	86.786	89.88	89.88	89.88	89.88	89.88	89.134	89.747	88.633	88.92	90.164	89.744	89.625		80.777	80.796	82.597	82.423	82.823	82.823	80.381	82.29	82.69	82.956	81.78	80.871	82.993	82.782	82.706	80.682	80.492	82.194	82.051	82.228	82.062	80.414	80.682	82.203	82.353	80.871	80.682	81.25	81.439	83.288	81.439	81.321	81.132	80.492	29.772
RVA/Human-wt/ZMB/CIDRZ-RV2106/2020/G12P[4]	82.67	82.67	82.67	82.67	82.67	82.67	82.265	82.67	81.931	82.088	83.049	83.049	82.86	80.777		96.307	96.117	96.117	96.117	96.117	96.095	96.117	95.928	95.739	95.739	96.117	95.928	95.928	95.928	95.928	95.739	95.739	95.739	95.739	95.549	95.739	95.928	95.549	95.549	96.117	95.928	96.117	95.928	95.739	95.928	95.739	95.739	90.246	39.788
RVA/Human-wt/ZMB/CIDRZ-RV2150/2020/G12P[8]	80.893	81.315	81.315	81.315	81.315	81.315	80.874	81.142	80.977	81.119	81.661	81.661	81.488	80.796	96.307		99.308	99.308	99.481	99.481	99.429	99.481	99.654	99.481	99.135	98.674	98.789	98.789	98.962	98.864	98.674	98.789	98.789	98.789	98.616	98.493	98.485	98.616	98.616	97.917	98.106	97.159	97.727	97.405	97.727	97.547	97.17	91.098	40.569
MT737732.1/RVA/Human-wt/MOZ/HCN0666/2015/G1P[8]	80.714	82.865	82.865	82.865	82.865	82.865	81.645	82.731	81.727	81.96	83.06	82.336	81.988	82.597	96.117	99.308		100	99.866	99.866	99.81	99.598	99.598	99.598	99.576	99.053	99.179	99.172	99.302	99.242	99.053	99.144	99.287	99.294	99.01	98.87	98.864	99.151	99.158	98.295	98.485	97.727	98.295	97.976	97.917	98.113	97.736	91.477	31.897
MT737707.1/RVA/Human-wt/MOZ/HCN0753/2015/G1P[8]	80.714	82.69	82.69	82.69	82.69	82.69	81.645	82.557	81.727	81.96	83.06	82.336	81.988	82.423	96.117	99.308	100		99.6	99.6	99.81	99.601	99.333	99.333	99.576	99.053	98.91	99.172	99.302	99.242	99.053	99.144	99.287	99.294	99.01	98.87	98.864	99.151	99.158	98.295	98.485	97.727	98.295	97.976	97.917	98.113	97.736	91.477	31.963
MT737726.1/RVA/Human-wt/MOZ/HCN0154/2015/G1P[8]	80.893	83.089	83.089	83.089	83.089	83.089	81.791	82.956	81.871	82.102	83.197	82.479	82.133	82.823	96.117	99.481	99.866	99.6		100	100	99.467	99.733	99.733	99.717	99.242	99.319	99.31	99.441	99.432	99.242	99.287	99.429	99.435	99.151	99.058	99.053	99.293	99.299	98.485	98.674	97.727	98.295	97.976	97.917	98.113	97.736	91.288	32.237
MT737726.1/RVA/Human-wt/MOZ/HCN0154/2015/G1P[8] 2	80.893	83.089	83.089	83.089	83.089	83.089	81.791	82.956	81.871	82.102	83.197	82.479	82.133	82.823	96.117	99.481	99.866	99.6	100		100	99.467	99.733	99.733	99.717	99.242	99.319	99.31	99.441	99.432	99.242	99.287	99.429	99.435	99.151	99.058	99.053	99.293	99.299	98.485	98.674	97.727	98.295	97.976	97.917	98.113	97.736	91.288	32.237
MT854762.1/RVA/Human-wt/ZAF/UFS-NGS-MRC-DPRU150/2014/G1P[8]	80.381	80.762	80.762	80.762	80.762	80.762	80.242	80.762	80.385	80.539	81.143	81.143	80.952	80.381	96.095	99.429	99.81	99.81	100	100		100	99.81	99.619	99.619	99.238	99.238	99.238	99.429	99.429	99.238	99.238	99.238	99.238	99.048	99.238	99.048	99.048	99.048	98.476	98.667	97.714	98.286	98.095	97.905	98.095	97.714	91.238	41.708
MT737711.1/RVA/Human-wt/MOZ/HGM0007/2014/G1P[8]	80.893	82.557	82.557	82.557	82.557	82.557	81.498	82.423	81.583	81.818	82.923	82.194	81.844	82.29	96.117	99.481	99.598	99.601	99.467	99.467	100		99.2	99.2	99.434	99.242	98.774	99.034	99.162	99.432	99.242	99.001	99.144	99.153	98.868	99.058	99.053	99.01	99.018	98.485	98.674	97.727	98.295	97.706	97.917	98.113	97.736	91.288	32.237
MT737710.1/RVA/Human-wt/MOZ/HGM1641/2017/G1P[8]	80.893	82.956	82.956	82.956	82.956	82.956	81.645	82.823	81.727	81.96	83.06	82.336	81.988	82.69	95.928	99.654	99.598	99.333	99.733	99.733	99.81	99.2		99.733	99.434	99.053	99.046	99.034	99.162	99.242	99.053	99.001	99.144	99.153	98.868	98.87	98.864	99.01	99.018	98.295	98.485	97.538	98.106	97.706	97.727	97.925	97.547	91.098	32.237
MT737714.1/RVA/Human-wt/MOZ/HJM1650/2017/G1P[8]	81.071	83.222	83.222	83.222	83.222	83.222	81.938	83.089	82.014	82.244	83.333	82.621	82.277	82.956	95.739	99.481	99.598	99.333	99.733	99.733	99.619	99.2	99.733		99.434	98.864	99.046	99.034	99.162	99.053	98.864	99.001	99.144	99.153	98.868	98.682	98.674	99.01	99.018	98.106	98.295	97.348	97.917	97.706	97.538	97.736	97.358	90.909	32.329
MN067078.1/RVA/Human-wt/IND/CMC_00033/2012/G1P[8]	80.714	82.062	82.062	82.062	82.062	82.062	81.437	81.921	81.647	81.766	82.486	82.311	81.988	81.78	95.739	99.135	99.576	99.576	99.717	99.717	99.619	99.434	99.434	99.434		99.242	99.291	99.291	99.429	99.432	99.242	99.286	99.429	99.429	99.149	99.058	99.053	99.293	99.293	98.485	98.674	97.727	98.295	98.02	97.917	98.113	97.736	91.288	40.644
MF161827.1/RVA/Hu-wt/BRA/1A2668/2010/G1P[8]	80.871	81.25	81.25	81.25	81.25	81.25	80.762	81.25	80.88	81.034	81.629	81.629	81.439	80.871	96.117	98.674	99.053	99.053	99.242	99.242	99.238	99.242	99.053	98.864	99.242		99.621	99.621	99.811	99.811	99.621	99.621	99.621	99.621	99.432	99.621	99.811	99.432	99.432	98.864	99.053	98.106	98.674	98.485	98.295	98.106	98.106	91.667	41.667
LC374201.1/RVA/Human-wt/NPL/10N4155/2010/G12P[6]	81.25	83.265	83.265	83.265	83.265	83.265	81.982	83.129	82.174	82.293	83.494	82.906	82.565	82.993	95.928	98.789	99.179	98.91	99.319	99.319	99.238	98.774	99.046	99.046	99.291	99.621		100	99.86	99.811	99.621	99.429	99.572	99.576	99.293	99.435	99.432	99.433	99.434	98.864	99.053	98.106	98.674	98.212	98.295	98.113	98.302	92.045	40.887
LC374190.1/RVA/Human-wt/NPL/10N4001/2010/G12P[6]	81.25	83.058	83.058	83.058	83.058	83.058	81.982	82.92	82.174	82.293	83.471	82.906	82.565	82.782	95.928	98.789	99.172	99.172	99.31	99.31	99.238	99.034	99.034	99.034	99.291	99.621	100		99.86	99.811	99.621	99.429	99.572	99.576	99.293	99.435	99.432	99.433	99.434	98.864	99.053	98.106	98.674	98.207	98.295	98.113	98.302	92.045	40.364
LC374146.1/RVA/Human-wt/NPL/09N3294/2009/G12P[6]	81.25	82.985	82.985	82.985	82.985	82.985	82.024	82.845	82.07	82.19	83.264	82.906	82.565	82.706	95.928	98.962	99.302	99.302	99.441	99.441	99.429	99.162	99.162	99.162	99.429	99.811	99.86	99.86		100	99.811	99.572	99.715	99.718	99.573	99.623	99.621	99.572	99.573	99.053	99.242	98.295	98.864	98.324	98.485	98.302	98.302	91.856	40.686
MF161597.1/RVA/Hu-wt/BRA/1A3146/2010/G1P[8]	80.682	81.061	81.061	81.061	81.061	81.061	80.561	81.061	80.688	80.843	81.439	81.439	81.25	80.682	95.928	98.864	99.242	99.242	99.432	99.432	99.429	99.432	99.242	99.053	99.432	99.811	99.811	99.811	100		99.811	99.811	99.811	99.811	99.621	99.811	99.621	99.621	99.621	99.053	99.242	98.295	98.864	98.674	98.485	98.295	98.295	91.856	41.667
MZ093696.1/RVA/Human-wt/KEN/KLF0543/2012/G1P[8]	80.492	80.871	80.871	80.871	80.871	80.871	80.361	80.871	80.497	80.651	81.25	81.25	81.061	80.492	95.739	98.674	99.053	99.053	99.242	99.242	99.238	99.242	99.053	98.864	99.242	99.621	99.621	99.621	99.811	99.811		100	100	100	99.811	99.621	99.432	99.432	99.432	99.242	99.432	98.106	98.674	98.485	98.295	98.106	98.106	92.045	41.503
KP752991.1/RVA/Human-wt/ZAF/MRC-DPRU832/2006/G1P[8]	81.071	82.479	82.479	82.479	82.479	82.479	81.846	82.336	81.898	82.018	82.764	82.764	82.421	82.194	95.739	98.789	99.144	99.144	99.287	99.287	99.238	99.001	99.001	99.001	99.286	99.621	99.429	99.429	99.572	99.811	100		99.857	99.857	99.715	99.435	99.432	99.429	99.429	99.242	99.432	98.106	98.674	98.431	98.295	98.113	98.113	92.045	40.449
KJ751898.1/RVA/Human-wt/ZAF/MRC-DPRU1960/2008/G1P[8]	81.071	82.336	82.336	82.336	82.336	82.336	81.694	82.194	81.752	81.871	82.621	82.621	82.277	82.051	95.739	98.789	99.287	99.287	99.429	99.429	99.238	99.144	99.144	99.144	99.429	99.621	99.572	99.572	99.715	99.811	100	99.857		100	99.857	99.435	99.432	99.571	99.572	99.242	99.432	98.106	98.674	98.288	98.295	98.113	98.113	92.045	40.574
HM773764.1/RVA/Human-wt/USA2007719739/2007/G1P[8]	81.071	82.511	82.511	82.511	82.511	82.511	81.694	82.37	81.752	81.871	82.793	82.621	82.277	82.228	95.739	98.789	99.294	99.294	99.435	99.435	99.238	99.153	99.153	99.153	99.429	99.621	99.576	99.576	99.718	99.811	100	99.857	100		99.858	99.435	99.432	99.571	99.573	99.242	99.432	98.106	98.674	98.305	98.295	98.113	98.113	92.045	40.842
MF168009.1/RVA/Human-wt/USA/VU12-13-17/2013/G12P[8]	80.893	82.345	82.345	82.345	82.345	82.345	81.682	82.203	81.594	81.713	82.486	82.479	82.133	82.062	95.549	98.616	99.01	99.01	99.151	99.151	99.048	98.868	98.868	98.868	99.149	99.432	99.293	99.293	99.573	99.621	99.811	99.715	99.857	99.858		99.247	99.242	99.291	99.293	99.053	99.242	97.917	98.485	98.02	98.106	97.925	97.925	91.856	40.397
MN632978.1/RVA/Human-wt/RWA/UFS-NGS-MRC-DPRU714/2013/G1P[8]	80.414	80.791	80.791	80.791	80.791	80.791	80.279	80.791	80.418	80.571	81.168	81.168	80.979	80.414	95.739	98.493	98.87	98.87	99.058	99.058	99.238	99.058	98.87	98.682	99.058	99.621	99.435	99.435	99.623	99.811	99.621	99.435	99.435	99.435	99.247		99.432	99.247	99.247	98.864	99.053	98.106	98.674	98.305	98.295	98.113	98.113	92.045	41.789
MF161738.1/RVA/Hu-wt/BRA/1A2703/2011/G1P[8]	80.682	81.061	81.061	81.061	81.061	81.061	80.561	81.061	80.688	80.843	81.439	81.439	81.25	80.682	95.928	98.485	98.864	98.864	99.053	99.053	99.048	99.053	98.864	98.674	99.053	99.811	99.432	99.432	99.621	99.621	99.432	99.432	99.432	99.432	99.242	99.432		99.242	99.242	98.674	98.864	97.917	98.485	98.295	98.106	97.917	97.917	91.477	41.667
MN066980.1/RVA/Human-wt/IND/CMC_00028/2012/G1P[8]	81.25	82.486	82.486	82.486	82.486	82.486	81.886	82.345	82.081	82.2	82.91	82.739	82.421	82.203	95.549	98.616	99.151	99.151	99.293	99.293	99.048	99.01	99.01	99.01	99.293	99.432	99.433	99.433	99.572	99.621	99.432	99.429	99.571	99.571	99.291	99.247	99.242		100	98.674	98.864	97.917	98.485	98.161	98.106	97.925	97.925	91.856	40.644
MN066863.1/RVA/Human-wt/IND/CMC_00032/2012/G1P[8]	81.25	82.633	82.633	82.633	82.633	82.633	81.994	82.493	82.158	82.302	83.029	82.764	82.421	82.353	95.549	98.616	99.158	99.158	99.299	99.299	99.048	99.018	99.018	99.018	99.293	99.432	99.434	99.434	99.573	99.621	99.432	99.429	99.572	99.573	99.293	99.247	99.242	100		98.674	98.864	97.917	98.485	98.177	98.106	97.925	97.925	91.856	31.191
KP882239.1/RVA/Human-wt/BGD/Bang-129/2009/G12P[6]	80.492	80.871	80.871	80.871	80.871	80.871	80.361	80.871	80.497	80.651	81.25	81.25	81.061	80.871	96.117	97.917	98.295	98.295	98.485	98.485	98.476	98.485	98.295	98.106	98.485	98.864	98.864	98.864	99.053	99.053	99.242	99.242	99.242	99.242	99.053	98.864	98.674	98.674	98.674		99.811	98.106	98.674	98.485	98.295	98.106	98.106	92.045	41.176
KP881920.1/RVA/Human-wt/BGD/Bang-015/2008/G12P[6]	80.303	80.682	80.682	80.682	80.682	80.682	80.16	80.682	80.306	80.46	81.061	81.061	80.871	80.682	95.928	98.106	98.485	98.485	98.674	98.674	98.667	98.674	98.485	98.295	98.674	99.053	99.053	99.053	99.242	99.242	99.432	99.432	99.432	99.432	99.242	99.053	98.864	98.864	98.864	99.811		98.295	98.864	98.674	98.485	98.295	98.295	92.235	41.176
KP882778.1/RVA/Human-wt/MLI/Mali-023/2008/G1P[8]	80.492	80.871	80.871	80.871	80.871	80.871	80.361	80.871	80.497	80.651	81.25	81.25	81.061	81.25	96.117	97.159	97.727	97.727	97.727	97.727	97.714	97.727	97.538	97.348	97.727	98.106	98.106	98.106	98.295	98.295	98.106	98.106	98.106	98.106	97.917	98.106	97.917	97.917	97.917	98.106	98.295		99.432	99.242	99.053	98.864	98.864	92.614	41.176
KP882514.1/RVA/Human-wt/GHA/Ghan-084/2008/G1P[8]	80.303	80.682	80.682	80.682	80.682	80.682	80.16	80.682	80.306	80.46	81.061	81.061	80.871	81.439	95.928	97.727	98.295	98.295	98.295	98.295	98.286	98.295	98.106	97.917	98.295	98.674	98.674	98.674	98.864	98.864	98.674	98.674	98.674	98.674	98.485	98.674	98.485	98.485	98.485	98.674	98.864	99.432		99.811	99.621	99.432	99.432	92.424	41.667
LC439279.1/RVA/Human-wt/GHA/DC949/2010/G9P[8]	81.25	83.019	83.019	83.019	83.019	83.019	82.059	82.884	82.158	82.361	83.333	82.621	82.277	83.288	95.739	97.405	97.976	97.976	97.976	97.976	98.095	97.706	97.706	97.706	98.02	98.485	98.212	98.207	98.324	98.674	98.485	98.431	98.288	98.305	98.02	98.305	98.295	98.161	98.177	98.485	98.674	99.242	99.811		99.432	99.245	99.245	92.235	31.86
KP882327.1/RVA/Human-wt/GHA/Ghan-005/2008/G1P[8]	80.303	80.682	80.682	80.682	80.682	80.682	80.361	80.682	80.306	80.46	81.061	81.061	80.871	81.439	95.928	97.727	97.917	97.917	97.917	97.917	97.905	97.917	97.727	97.538	97.917	98.295	98.295	98.295	98.485	98.485	98.295	98.295	98.295	98.295	98.106	98.295	98.106	98.106	98.106	98.295	98.485	99.053	99.621	99.432		99.053	99.053	92.424	41.503
MZ065595.1/RVA/Human-wt/BEN/3001607113/2016/G12P[8]	80.189	80.566	80.566	80.566	80.566	80.566	80.04	80.566	80.19	80.344	80.943	80.943	80.755	81.321	95.739	97.547	98.113	98.113	98.113	98.113	98.095	98.113	97.925	97.736	98.113	98.106	98.113	98.113	98.302	98.295	98.106	98.113	98.113	98.113	97.925	98.113	97.917	97.925	97.925	98.106	98.295	98.864	99.432	99.245	99.053		98.868	91.856	41.531
MZ065715.1/RVA/Human-wt/BEN/3001607202/2016/G1G9P[4]P[8]	80.566	80.943	80.943	80.943	80.943	80.943	80.439	80.943	80.571	80.725	81.321	81.321	81.132	81.132	95.739	97.17	97.736	97.736	97.736	97.736	97.714	97.736	97.547	97.358	97.736	98.106	98.302	98.302	98.302	98.295	98.106	98.113	98.113	98.113	97.925	98.113	97.917	97.925	97.925	98.106	98.295	98.864	99.432	99.245	99.053	98.868		92.424	41.857
JX943607.2/RVA/Human-TC/USA/Rotarix/2009/G1P[8]	80.492	80.871	80.871	80.871	80.871	80.871	79.96	80.492	79.732	79.885	80.871	80.871	80.682	80.492	90.246	91.098	91.477	91.477	91.288	91.288	91.238	91.288	91.098	90.909	91.288	91.667	92.045	92.045	91.856	91.856	92.045	92.045	92.045	92.045	91.856	92.045	91.477	91.856	91.856	92.045	92.235	92.614	92.424	92.235	92.424	91.856	92.424		40.196
MH171395.1/RVA/Human-wt/ESP/SS454877/2011/G1P[8]Out	36.801	29.772	29.772	29.772	29.772	29.772	29.57	29.589	28.778	29.389	28.81	37.328	37.327	29.772	39.788	40.569	31.897	31.963	32.237	32.237	41.708	32.237	32.237	32.329	40.644	41.667	40.887	40.364	40.686	41.667	41.503	40.449	40.574	40.842	40.397	41.789	41.667	40.644	31.191	41.176	41.176	41.176	41.667	31.86	41.503	41.531	41.857	40.196

[truncated: 1 more sheets: DATA S11 NSP5_NT]
